# Supplementary material for: A synthetic genetic array screen for interactions with the RNA helicase DED1 during cell stress in budding yeast
Source: G3 (Bethesda). 2022 Nov 21;13(1):jkac296. doi: 10.1093/g3journal/jkac296 (PMC9836348; doi:10.1093/g3journal/jkac296)
Supplement: jkac296_Supplementary_Data [file jkac296_supplementary_data.zip]

Archive with 6 entries (5 files):
- Suppl/
- Suppl/Supplemental_Table_S5_G3-2022-403741.xlsx
- Suppl/Supplemental_Table_S1_G3-2022-403741.xlsx
- Suppl/Supplemental_Table_S2_G3-2022-403741.xlsx
- Suppl/Supplemental_Table_S3_G3-2022-403741.xlsx
- Suppl/Supplemental_Table_S4_G3-2022-403741.xlsx
