# Supplementary material for: A synthetic genetic array screen for interactions with the RNA helicase DED1 during cell stress in budding yeast
Source: G3 (Bethesda). 2022 Nov 21;13(1):jkac296. doi: 10.1093/g3journal/jkac296 (PMC9836348; doi:10.1093/g3journal/jkac296)
Supplement: jkac296_Supplementary_Data [file jkac296_supplementary_data.zip › Suppl/Supplemental_Table_S5_G3-2022-403741.xlsx]

## Sheet: Enhancers - known rap res
GO biological process complete	Observed gene count	Background gene count	Expected count	Fold enrichment	Strength	raw P-value
positive regulation of GTPase activity (GO:0043547)	4	35	0.34	11.92	1.07628	0.00047
regulation of GTPase activity (GO:0043087)	4	46	0.44	9.07	0.957607	0.00122
positive regulation of hydrolase activity (GO:0051345)	4	58	0.56	7.19	0.856729	0.00271
regulation of hydrolase activity (GO:0051336)	4	93	0.89	4.49	0.652246	0.0132
negative regulation of transcription by RNA polymerase II (GO:0000122)	6	142	1.36	4.41	0.644439	0.00262
response to oxidative stress (GO:0006979)	5	121	1.16	4.31	0.634477	0.0066
regulation of intracellular signal transduction (GO:1902531)	4	100	0.96	4.17	0.620136	0.0167
negative regulation of RNA biosynthetic process (GO:1902679)	7	175	1.68	4.17	0.620136	0.00155
negative regulation of transcription, DNA-templated (GO:0045892)	7	175	1.68	4.17	0.620136	0.00155
negative regulation of nucleic acid-templated transcription (GO:1903507)	7	175	1.68	4.17	0.620136	0.00155
cellular response to oxidative stress (GO:0034599)	4	105	1.01	3.97	0.598791	0.0195
negative regulation of RNA metabolic process (GO:0051253)	7	185	1.77	3.95	0.596597	0.0021
cellular response to chemical stress (GO:0062197)	5	136	1.3	3.83	0.583199	0.0105
positive regulation of catalytic activity (GO:0043085)	4	113	1.08	3.69	0.567026	0.0245
response to external stimulus (GO:0009605)	5	144	1.38	3.62	0.558709	0.0131
response to nutrient levels (GO:0031667)	4	127	1.22	3.29	0.517196	0.0352
ribosomal large subunit biogenesis (GO:0042273)	4	128	1.23	3.26	0.513218	0.036
telomere organization (GO:0032200)	4	128	1.23	3.26	0.513218	0.036
negative regulation of nucleobase-containing compound metabolic process (GO:0045934)	7	231	2.21	3.16	0.499687	0.00689
chromatin organization (GO:0006325)	9	297	2.85	3.16	0.499687	0.00215
positive regulation of transcription by RNA polymerase II (GO:0045944)	9	298	2.86	3.15	0.498311	0.0022
response to extracellular stimulus (GO:0009991)	4	135	1.29	3.09	0.489958	0.0423
positive regulation of molecular function (GO:0044093)	4	137	1.31	3.05	0.4843	0.0442
negative regulation of macromolecule biosynthetic process (GO:0010558)	7	261	2.5	2.8	0.447158	0.0128
positive regulation of RNA biosynthetic process (GO:1902680)	9	342	3.28	2.75	0.439333	0.00537
positive regulation of transcription, DNA-templated (GO:0045893)	9	342	3.28	2.75	0.439333	0.00537
positive regulation of nucleic acid-templated transcription (GO:1903508)	9	342	3.28	2.75	0.439333	0.00537
negative regulation of cellular biosynthetic process (GO:0031327)	7	287	2.75	2.54	0.404834	0.0204
negative regulation of biosynthetic process (GO:0009890)	7	287	2.75	2.54	0.404834	0.0204
positive regulation of macromolecule biosynthetic process (GO:0010557)	9	393	3.77	2.39	0.378398	0.0127
positive regulation of RNA metabolic process (GO:0051254)	9	397	3.81	2.36	0.372912	0.0135
negative regulation of macromolecule metabolic process (GO:0010605)	11	491	4.71	2.34	0.369216	0.00676
cellular response to chemical stimulus (GO:0070887)	8	362	3.47	2.31	0.363612	0.0225
positive regulation of cellular biosynthetic process (GO:0031328)	9	409	3.92	2.3	0.361728	0.016
cell communication (GO:0007154)	10	454	4.35	2.3	0.361728	0.0111
positive regulation of biosynthetic process (GO:0009891)	9	410	3.93	2.29	0.359835	0.0163
negative regulation of cellular process (GO:0048523)	13	592	5.68	2.29	0.359835	0.00598
negative regulation of biological process (GO:0048519)	16	728	6.98	2.29	0.359835	0.00165
chromosome organization (GO:0051276)	11	517	4.96	2.22	0.346353	0.0149
regulation of transcription by RNA polymerase II (GO:0006357)	10	473	4.53	2.21	0.344392	0.0226
positive regulation of nucleobase-containing compound metabolic process (GO:0045935)	9	430	4.12	2.18	0.338456	0.0344
negative regulation of metabolic process (GO:0009892)	11	532	5.1	2.16	0.334454	0.0163
signal transduction (GO:0007165)	7	340	3.26	2.15	0.332438	0.0447
signaling (GO:0023052)	7	340	3.26	2.15	0.332438	0.0447
response to chemical (GO:0042221)	10	495	4.75	2.11	0.324282	0.0257
response to stress (GO:0006950)	13	744	7.13	1.82	0.260071	0.0269
cellular response to stress (GO:0033554)	12	692	6.63	1.81	0.257679	0.0372
positive regulation of biological process (GO:0048518)	13	783	7.51	1.73	0.238046	0.0469
regulation of cellular biosynthetic process (GO:0031326)	13	795	7.62	1.71	0.232996	0.0492
regulation of biosynthetic process (GO:0009889)	13	797	7.64	1.7	0.230449	0.0497
regulation of biological process (GO:0050789)	27	1690	16.2	1.67	0.222716	0.00296
regulation of cellular process (GO:0050794)	25	1573	15.08	1.66	0.220108	0.00617
regulation of metabolic process (GO:0019222)	18	1179	11.3	1.59	0.201397	0.0439
biological regulation (GO:0065007)	30	2013	19.3	1.55	0.190332	0.00471
cellular process (GO:0009987)	54	5009	48.02	1.12	0.049218	0.0352

## Sheet: Enhancers - known rap sen
GO biological process complete	Observed gene count	Background gene count	Expected count	Fold enrichment	Strength	raw P-value
positive regulation of DNA-templated transcription, elongation (GO:0032786)	4	53	0.56	7.13	0.85309	0.00285
regulation of DNA-templated transcription, elongation (GO:0032784)	4	56	0.59	6.75	0.829304	0.00343
dephosphorylation (GO:0016311)	4	64	0.68	5.91	0.771587	0.00539
endomembrane system organization (GO:0010256)	6	114	1.21	4.98	0.697229	0.00149
endocytosis (GO:0006897)	6	122	1.29	4.65	0.667453	0.00208
recombinational repair (GO:0000725)	4	89	0.94	4.25	0.628389	0.0159
cellular component disassembly (GO:0022411)	6	134	1.42	4.23	0.62634	0.00326
regulation of intracellular signal transduction (GO:1902531)	4	100	1.06	3.78	0.577492	0.023
positive regulation of cellular component organization (GO:0051130)	5	136	1.44	3.48	0.541579	0.0156
establishment of protein localization to membrane (GO:0090150)	4	112	1.18	3.38	0.528917	0.0327
protein localization to membrane (GO:0072657)	5	143	1.51	3.31	0.519828	0.0188
regulation of translation (GO:0006417)	6	183	1.94	3.1	0.491362	0.0137
regulation of cellular amide metabolic process (GO:0034248)	6	187	1.98	3.03	0.481443	0.015
regulation of DNA metabolic process (GO:0051052)	4	125	1.32	3.02	0.480007	0.0455
post-transcriptional regulation of gene expression (GO:0010608)	6	193	2.04	2.94	0.468347	0.0172
regulation of cellular macromolecule biosynthetic process (GO:2000112)	6	195	2.06	2.91	0.463893	0.018
regulation of cellular catabolic process (GO:0031329)	5	169	1.79	2.8	0.447158	0.0348
localization within membrane (GO:0051668)	5	178	1.88	2.66	0.424882	0.0419
autophagy (GO:0006914)	5	178	1.88	2.66	0.424882	0.0419
regulation of catabolic process (GO:0009894)	5	179	1.89	2.64	0.421604	0.0427
membrane organization (GO:0061024)	6	217	2.3	2.61	0.416641	0.0284
DNA repair (GO:0006281)	8	297	3.14	2.55	0.40654	0.0136
process utilizing autophagic mechanism (GO:0061919)	5	187	1.98	2.53	0.403121	0.0497
cellular response to DNA damage stimulus (GO:0006974)	9	339	3.59	2.51	0.399674	0.00968
establishment of protein localization to organelle (GO:0072594)	9	344	3.64	2.47	0.392697	0.0106
vesicle-mediated transport (GO:0016192)	11	434	4.59	2.4	0.380211	0.00589
protein localization to organelle (GO:0033365)	11	439	4.64	2.37	0.374748	0.0064
regulation of cellular component organization (GO:0051128)	10	400	4.23	2.36	0.372912	0.00952
regulation of cell cycle process (GO:0010564)	6	248	2.62	2.29	0.359835	0.0487
cellular protein localization (GO:0034613)	13	605	6.4	2.03	0.307496	0.0115
response to stress (GO:0006950)	16	744	7.87	2.03	0.307496	0.00619
positive regulation of cellular process (GO:0048522)	16	747	7.9	2.02	0.305351	0.0063
positive regulation of cellular metabolic process (GO:0031325)	12	577	6.1	1.97	0.294466	0.0293
cellular macromolecule localization (GO:0070727)	13	625	6.61	1.97	0.294466	0.0205
positive regulation of metabolic process (GO:0009893)	12	587	6.21	1.93	0.285557	0.0304
positive regulation of biological process (GO:0048518)	16	783	8.28	1.93	0.285557	0.00818
positive regulation of nitrogen compound metabolic process (GO:0051173)	11	542	5.73	1.92	0.283301	0.0436
cellular localization (GO:0051641)	20	987	10.44	1.92	0.283301	0.0033
DNA metabolic process (GO:0006259)	10	496	5.25	1.91	0.281033	0.0399
cellular response to stress (GO:0033554)	14	692	7.32	1.91	0.281033	0.0163
establishment of protein localization (GO:0045184)	12	630	6.66	1.8	0.255273	0.0391
cellular catabolic process (GO:0044248)	15	793	8.39	1.79	0.252853	0.0239
nitrogen compound transport (GO:0071705)	15	828	8.76	1.71	0.232996	0.042
macromolecule localization (GO:0033036)	16	915	9.68	1.65	0.217484	0.0354
establishment of localization (GO:0051234)	24	1372	14.51	1.65	0.217484	0.01
organic substance transport (GO:0071702)	16	920	9.73	1.64	0.214844	0.0363
transport (GO:0006810)	23	1330	14.07	1.63	0.212188	0.0143
regulation of cellular metabolic process (GO:0031323)	18	1065	11.27	1.6	0.20412	0.0461
response to stimulus (GO:0050896)	19	1138	12.04	1.58	0.198657	0.0358
localization (GO:0051179)	25	1544	16.33	1.53	0.184691	0.0203
regulation of cellular process (GO:0050794)	24	1573	16.64	1.44	0.158362	0.0446
cellular process (GO:0009987)	62	5009	52.99	1.17	0.0681859	0.00118

## Sheet: Suppressors - known rap res
GO biological process complete	Observed gene count	Background gene count	Expected count	Fold enrichment	Strength	raw P-value
negative regulation of transcription by RNA polymerase II (GO:0000122)	9	142	1.13	7.99	0.902547	2.03e-06
negative regulation of RNA biosynthetic process (GO:1902679)	9	175	1.39	6.48	0.811575	1.03e-05
negative regulation of transcription, DNA-templated (GO:0045892)	9	175	1.39	6.48	0.811575	1.03e-05
negative regulation of nucleic acid-templated transcription (GO:1903507)	9	175	1.39	6.48	0.811575	1.03e-05
negative regulation of RNA metabolic process (GO:0051253)	9	185	1.47	6.13	0.78746	1.59e-05
negative regulation of nucleobase-containing compound metabolic process (GO:0045934)	9	231	1.83	4.91	0.691081	8.52e-05
nucleobase-containing compound catabolic process (GO:0034655)	6	171	1.36	4.42	0.645422	0.00245
RNA catabolic process (GO:0006401)	5	143	1.13	4.41	0.644439	0.00582
negative regulation of macromolecule biosynthetic process (GO:0010558)	9	261	2.07	4.35	0.638489	0.00021
protein ubiquitination (GO:0016567)	4	122	0.97	4.13	0.61595	0.0168
negative regulation of cellular biosynthetic process (GO:0031327)	9	287	2.28	3.95	0.596597	0.000416
negative regulation of biosynthetic process (GO:0009890)	9	287	2.28	3.95	0.596597	0.000416
aromatic compound catabolic process (GO:0019439)	6	194	1.54	3.9	0.591065	0.00449
heterocycle catabolic process (GO:0046700)	6	195	1.55	3.88	0.588832	0.0046
cellular nitrogen compound catabolic process (GO:0044270)	6	199	1.58	3.8	0.579784	0.00507
organic cyclic compound catabolic process (GO:1901361)	6	204	1.62	3.71	0.569374	0.00569
cellular carbohydrate metabolic process (GO:0044262)	4	139	1.1	3.63	0.559907	0.0254
protein modification by small protein conjugation (GO:0032446)	4	147	1.17	3.43	0.535294	0.0303
positive regulation of transcription by RNA polymerase II (GO:0045944)	8	298	2.36	3.38	0.528917	0.00239
negative regulation of macromolecule metabolic process (GO:0010605)	13	491	3.9	3.34	0.523746	9.33e-05
positive regulation of RNA biosynthetic process (GO:1902680)	9	342	2.71	3.32	0.521138	0.00142
positive regulation of transcription, DNA-templated (GO:0045893)	9	342	2.71	3.32	0.521138	0.00142
positive regulation of nucleic acid-templated transcription (GO:1903508)	9	342	2.71	3.32	0.521138	0.00142
negative regulation of metabolic process (GO:0009892)	14	532	4.22	3.32	0.521138	4.94e-05
negative regulation of cellular metabolic process (GO:0031324)	10	387	3.07	3.26	0.513218	0.000853
cellular response to organic substance (GO:0071310)	4	155	1.23	3.25	0.511883	0.0356
carbohydrate metabolic process (GO:0005975)	6	234	1.86	3.23	0.509203	0.0107
negative regulation of nitrogen compound metabolic process (GO:0051172)	9	352	2.79	3.22	0.507856	0.00173
positive regulation of macromolecule biosynthetic process (GO:0010557)	10	393	3.12	3.21	0.506505	0.000958
regulation of transcription by RNA polymerase II (GO:0006357)	12	473	3.75	3.2	0.50515	0.000275
transcription by RNA polymerase II (GO:0006366)	4	158	1.25	3.19	0.503791	0.0378
positive regulation of cellular biosynthetic process (GO:0031328)	10	409	3.24	3.08	0.488551	0.00129
cellular ion homeostasis (GO:0006873)	4	164	1.3	3.07	0.487138	0.0423
positive regulation of biosynthetic process (GO:0009891)	10	410	3.25	3.07	0.487138	0.00132
positive regulation of RNA metabolic process (GO:0051254)	9	397	3.15	2.86	0.456366	0.00385
negative regulation of cellular process (GO:0048523)	13	592	4.7	2.77	0.44248	0.000578
negative regulation of biological process (GO:0048519)	16	728	5.78	2.77	0.44248	0.000105
regulation of RNA biosynthetic process (GO:2001141)	12	558	4.43	2.71	0.432969	0.00119
regulation of transcription, DNA-templated (GO:0006355)	12	558	4.43	2.71	0.432969	0.00119
regulation of nucleic acid-templated transcription (GO:1903506)	12	558	4.43	2.71	0.432969	0.00119
regulation of macromolecule biosynthetic process (GO:0010556)	16	762	6.05	2.65	0.423246	0.00018
positive regulation of nucleobase-containing compound metabolic process (GO:0045935)	9	430	3.41	2.64	0.421604	0.00643
response to organic substance (GO:0010033)	5	245	1.94	2.57	0.409933	0.0454
regulation of cellular biosynthetic process (GO:0031326)	16	795	6.31	2.54	0.404834	0.000293
regulation of biosynthetic process (GO:0009889)	16	797	6.32	2.53	0.403121	0.000301
regulation of gene expression (GO:0010468)	17	872	6.92	2.46	0.390935	0.000256
cellular response to chemical stimulus (GO:0070887)	7	362	2.87	2.44	0.38739	0.0241
regulation of RNA metabolic process (GO:0051252)	12	639	5.07	2.37	0.374748	0.0037
positive regulation of macromolecule metabolic process (GO:0010604)	10	541	4.29	2.33	0.367356	0.00937
positive regulation of nitrogen compound metabolic process (GO:0051173)	10	542	4.3	2.33	0.367356	0.00949
response to chemical (GO:0042221)	9	495	3.93	2.29	0.359835	0.0153
macromolecule catabolic process (GO:0009057)	8	446	3.54	2.26	0.354108	0.0239
positive regulation of cellular metabolic process (GO:0031325)	10	577	4.58	2.18	0.338456	0.0219
regulation of macromolecule metabolic process (GO:0060255)	19	1100	8.73	2.18	0.338456	0.000512
positive regulation of metabolic process (GO:0009893)	10	587	4.66	2.15	0.332438	0.023
regulation of nucleobase-containing compound metabolic process (GO:0019219)	12	734	5.82	2.06	0.313867	0.0128
regulation of metabolic process (GO:0019222)	19	1179	9.35	2.03	0.307496	0.00144
organic substance catabolic process (GO:1901575)	11	711	5.64	1.95	0.290035	0.0243
regulation of primary metabolic process (GO:0080090)	16	1037	8.23	1.94	0.287802	0.00626
regulation of cellular metabolic process (GO:0031323)	16	1065	8.45	1.89	0.276462	0.00752
catabolic process (GO:0009056)	13	885	7.02	1.85	0.267172	0.0228
regulation of nitrogen compound metabolic process (GO:0051171)	14	997	7.91	1.77	0.247973	0.0295
regulation of biological process (GO:0050789)	23	1690	13.41	1.72	0.235528	0.0034
biological regulation (GO:0065007)	27	2013	15.97	1.69	0.227887	0.00115
regulation of cellular process (GO:0050794)	21	1573	12.48	1.68	0.225309	0.00785

## Sheet: Suppressors - known rap sen
GO biological process complete	Observed gene count	Background gene count	Expected count	Fold enrichment	Strength	raw P-value
intralumenal vesicle formation (GO:0070676)	4	7	0.23	17.73	1.24871	0.000256
ATP export (GO:1904669)	9	17	0.55	16.43	1.21564	4.63e-08
protein retention in Golgi apparatus (GO:0045053)	6	15	0.48	12.41	1.09377	3.15e-05
protein localization to Golgi apparatus (GO:0034067)	8	21	0.68	11.82	1.07262	1.91e-06
maintenance of DNA trinucleotide repeats (GO:0035753)	4	11	0.35	11.28	1.05231	0.00096
ATP transport (GO:0015867)	9	27	0.87	10.34	1.01452	1.06e-06
positive regulation of TOR signaling (GO:0032008)	4	13	0.42	9.55	0.980003	0.00159
purine ribonucleotide transport (GO:0015868)	9	31	1	9.01	0.954725	2.77e-06
adenine nucleotide transport (GO:0051503)	9	31	1	9.01	0.954725	2.77e-06
purine nucleotide transport (GO:0015865)	9	32	1.03	8.73	0.941014	3.46e-06
homoserine metabolic process (GO:0009092)	4	15	0.48	8.27	0.917506	0.00247
catabolite repression (GO:0061984)	4	16	0.52	7.76	0.889862	0.00301
regulation of translational elongation (GO:0006448)	4	16	0.52	7.76	0.889862	0.00301
phosphatidylinositol phosphate biosynthetic process (GO:0046854)	4	16	0.52	7.76	0.889862	0.00301
regulation of gluconeogenesis (GO:0006111)	4	16	0.52	7.76	0.889862	0.00301
vacuolar acidification (GO:0007035)	7	28	0.9	7.76	0.889862	8.31e-05
intracellular pH reduction (GO:0051452)	7	28	0.9	7.76	0.889862	8.31e-05
retrograde transport, endosome to Golgi (GO:0042147)	11	44	1.42	7.76	0.889862	7.47e-07
tRNA wobble uridine modification (GO:0002098)	7	29	0.93	7.49	0.874482	0.0001
proton-transporting two-sector ATPase complex assembly (GO:0070071)	4	17	0.55	7.3	0.863323	0.00363
negative regulation of cellular carbohydrate metabolic process (GO:0010677)	4	17	0.55	7.3	0.863323	0.00363
negative regulation of carbohydrate metabolic process (GO:0045912)	4	17	0.55	7.3	0.863323	0.00363
methylguanosine-cap decapping (GO:0110156)	4	17	0.55	7.3	0.863323	0.00363
RNA decapping (GO:0110154)	4	17	0.55	7.3	0.863323	0.00363
nucleotide transport (GO:0006862)	9	39	1.26	7.16	0.854913	1.37e-05
positive regulation of transcription elongation from RNA polymerase II promoter (GO:0032968)	10	45	1.45	6.89	0.838219	6.01e-06
regulation of cellular pH (GO:0030641)	7	32	1.03	6.79	0.83187	0.000171
tRNA wobble base modification (GO:0002097)	7	32	1.03	6.79	0.83187	0.000171
regulation of intracellular pH (GO:0051453)	7	32	1.03	6.79	0.83187	0.000171
maintenance of protein location in cell (GO:0032507)	8	37	1.19	6.71	0.826723	6.25e-05
macroautophagy (GO:0016236)	23	108	3.48	6.61	0.820201	8.54e-12
regulation of pH (GO:0006885)	7	33	1.06	6.58	0.818226	0.000202
regulation of DNA repair (GO:0006282)	4	19	0.61	6.53	0.814913	0.00512
regulation of transcription elongation from RNA polymerase II promoter (GO:0034243)	10	48	1.55	6.46	0.810233	9.89e-06
ubiquitin-dependent protein catabolic process via the multivesicular body sorting pathway (GO:0043162)	8	39	1.26	6.36	0.803457	8.65e-05
late endosome to vacuole transport (GO:0045324)	13	64	2.06	6.3	0.799341	5.71e-07
endosomal transport (GO:0016197)	23	114	3.67	6.26	0.796574	2.24e-11
carbohydrate derivative transport (GO:1901264)	9	46	1.48	6.07	0.783189	4.3e-05
cellular monovalent inorganic cation homeostasis (GO:0030004)	8	41	1.32	6.05	0.781755	0.000118
regulation of carbohydrate biosynthetic process (GO:0043255)	6	31	1	6	0.778151	0.000889
cytosolic transport (GO:0016482)	13	68	2.19	5.93	0.773055	1.05e-06
endosome organization (GO:0007032)	4	21	0.68	5.91	0.771587	0.00697
maintenance of location in cell (GO:0051651)	8	42	1.35	5.91	0.771587	0.000136
positive regulation of DNA-templated transcription, elongation (GO:0032786)	10	53	1.71	5.85	0.767156	2.11e-05
endosome transport via multivesicular body sorting pathway (GO:0032509)	11	59	1.9	5.78	0.761928	8.96e-06
monovalent inorganic cation homeostasis (GO:0055067)	8	43	1.39	5.77	0.761176	0.000157
maintenance of protein location (GO:0045185)	8	43	1.39	5.77	0.761176	0.000157
multivesicular body sorting pathway (GO:0071985)	11	60	1.93	5.69	0.755112	1.03e-05
negative regulation of autophagy (GO:0010507)	4	22	0.71	5.64	0.751279	0.00804
regulation of DNA-templated transcription, elongation (GO:0032784)	10	56	1.8	5.54	0.74351	3.22e-05
positive regulation of macroautophagy (GO:0016239)	4	24	0.77	5.17	0.713491	0.0105
positive regulation of transcription by RNA polymerase I (GO:0045943)	4	24	0.77	5.17	0.713491	0.0105
positive regulation of transcription from RNA polymerase II promoter in response to stress (GO:0036003)	5	31	1	5	0.69897	0.00484
regulation of phospholipid metabolic process (GO:1903725)	4	25	0.81	4.96	0.695482	0.0119
maintenance of DNA repeat elements (GO:0043570)	4	25	0.81	4.96	0.695482	0.0119
post-Golgi vesicle-mediated transport (GO:0006892)	13	82	2.64	4.92	0.691965	6.61e-06
protein targeting to vacuole (GO:0006623)	16	103	3.32	4.82	0.683047	7.02e-07
vesicle budding from membrane (GO:0006900)	4	26	0.84	4.77	0.678518	0.0134
mRNA 3'-end processing (GO:0031124)	6	39	1.26	4.77	0.678518	0.00253
regulation of cellular carbohydrate metabolic process (GO:0010675)	6	39	1.26	4.77	0.678518	0.00253
late endosome to vacuole transport via multivesicular body sorting pathway (GO:0032511)	8	52	1.68	4.77	0.678518	0.000497
maintenance of location (GO:0051235)	9	59	1.9	4.73	0.674861	0.000235
regulation of DNA recombination (GO:0000018)	4	27	0.87	4.6	0.662758	0.015
regulation of histone modification (GO:0031056)	4	27	0.87	4.6	0.662758	0.015
protein localization to vacuole (GO:0072665)	20	135	4.35	4.6	0.662758	5.36e-08
lipid homeostasis (GO:0055088)	5	34	1.1	4.56	0.658965	0.00685
piecemeal microautophagy of the nucleus (GO:0034727)	6	41	1.32	4.54	0.657056	0.00317
vacuolar transport (GO:0007034)	26	178	5.74	4.53	0.656098	5.93e-10
autophagy (GO:0006914)	26	178	5.74	4.53	0.656098	5.93e-10
protein transport to vacuole involved in ubiquitin-dependent protein catabolic process via the multivesicular body sorting pathway (GO:0043328)	4	28	0.9	4.43	0.646404	0.0167
regulation of response to DNA damage stimulus (GO:2001020)	4	28	0.9	4.43	0.646404	0.0167
regulation of cell size (GO:0008361)	4	28	0.9	4.43	0.646404	0.0167
negative regulation of cellular catabolic process (GO:0031330)	5	35	1.13	4.43	0.646404	0.00763
selective autophagy (GO:0061912)	5	35	1.13	4.43	0.646404	0.00763
regulation of glucose metabolic process (GO:0010906)	5	35	1.13	4.43	0.646404	0.00763
positive regulation of autophagy (GO:0010508)	5	35	1.13	4.43	0.646404	0.00763
negative regulation of catabolic process (GO:0009895)	5	35	1.13	4.43	0.646404	0.00763
regulation of macroautophagy (GO:0016241)	6	42	1.35	4.43	0.646404	0.00353
regulation of carbohydrate metabolic process (GO:0006109)	6	42	1.35	4.43	0.646404	0.00353
vacuole organization (GO:0007033)	13	91	2.93	4.43	0.646404	1.81e-05
phosphatidylinositol metabolic process (GO:0046488)	9	64	2.06	4.36	0.639486	0.000404
cytoplasm to vacuole transport by the Cvt pathway (GO:0032258)	7	50	1.61	4.34	0.63749	0.00183
process utilizing autophagic mechanism (GO:0061919)	26	187	6.03	4.31	0.634477	1.54e-09
transcription elongation from RNA polymerase II promoter (GO:0006368)	9	65	2.1	4.3	0.633468	0.000448
autophagy of peroxisome (GO:0030242)	4	29	0.93	4.28	0.631444	0.0186
phosphatidylinositol biosynthetic process (GO:0006661)	7	51	1.64	4.26	0.62941	0.00203
response to nutrient (GO:0007584)	7	51	1.64	4.26	0.62941	0.00203
DNA-templated transcription, elongation (GO:0006354)	10	73	2.35	4.25	0.628389	0.000234
vesicle fusion (GO:0006906)	6	44	1.42	4.23	0.62634	0.00434
establishment of protein localization to vacuole (GO:0072666)	17	125	4.03	4.22	0.625312	1.65e-06
serine family amino acid metabolic process (GO:0009069)	5	37	1.19	4.19	0.622214	0.00939
regulation of transcription by RNA polymerase I (GO:0006356)	5	37	1.19	4.19	0.622214	0.00939
negative regulation of phosphate metabolic process (GO:0045936)	5	37	1.19	4.19	0.622214	0.00939
organophosphate ester transport (GO:0015748)	10	74	2.39	4.19	0.622214	0.000258
Golgi to vacuole transport (GO:0006896)	4	30	0.97	4.14	0.617	0.0206
negative regulation of phosphorus metabolic process (GO:0010563)	5	38	1.22	4.08	0.61066	0.0104
membrane fusion (GO:0061025)	7	54	1.74	4.02	0.604226	0.00272
regulation of translational fidelity (GO:0006450)	4	31	1	4	0.60206	0.0227
positive regulation of intracellular signal transduction (GO:1902533)	4	31	1	4	0.60206	0.0227
cellular response to starvation (GO:0009267)	9	70	2.26	3.99	0.600973	0.000729
regulation of intracellular transport (GO:0032386)	5	39	1.26	3.98	0.599883	0.0114
carbon catabolite regulation of transcription (GO:0045990)	5	39	1.26	3.98	0.599883	0.0114
autophagy of nucleus (GO:0044804)	6	47	1.51	3.96	0.597695	0.00581
vesicle organization (GO:0016050)	12	94	3.03	3.96	0.597695	0.000103
response to nutrient levels (GO:0031667)	16	127	4.09	3.91	0.592177	8.24e-06
regulation of protein ubiquitination (GO:0031396)	4	32	1.03	3.88	0.588832	0.0249
autophagosome assembly (GO:0000045)	4	32	1.03	3.88	0.588832	0.0249
regulation of TOR signaling (GO:0032006)	4	32	1.03	3.88	0.588832	0.0249
vesicle-mediated transport to the plasma membrane (GO:0098876)	5	40	1.29	3.88	0.588832	0.0125
response to unfolded protein (GO:0006986)	5	40	1.29	3.88	0.588832	0.0125
organelle membrane fusion (GO:0090174)	6	48	1.55	3.88	0.588832	0.00637
lysosomal microautophagy (GO:0016237)	7	56	1.8	3.88	0.588832	0.00327
cellular response to nutrient levels (GO:0031669)	15	120	3.87	3.88	0.588832	1.74e-05
regulation of autophagy (GO:0010506)	8	65	2.1	3.82	0.582063	0.00185
cellular response to nutrient (GO:0031670)	6	49	1.58	3.8	0.579784	0.00697
Golgi to plasma membrane transport (GO:0006893)	4	33	1.06	3.76	0.575188	0.0272
translational elongation (GO:0006414)	4	33	1.06	3.76	0.575188	0.0272
regulation of dephosphorylation (GO:0035303)	4	33	1.06	3.76	0.575188	0.0272
autophagosome organization (GO:1905037)	4	33	1.06	3.76	0.575188	0.0272
cellular component macromolecule biosynthetic process (GO:0070589)	4	33	1.06	3.76	0.575188	0.0272
cell wall macromolecule biosynthetic process (GO:0044038)	4	33	1.06	3.76	0.575188	0.0272
cell wall macromolecule metabolic process (GO:0044036)	4	33	1.06	3.76	0.575188	0.0272
positive regulation of hydrolase activity (GO:0051345)	7	58	1.87	3.74	0.572872	0.00391
response to starvation (GO:0042594)	9	75	2.42	3.72	0.570543	0.00114
positive regulation of phosphorus metabolic process (GO:0010562)	7	59	1.9	3.68	0.565848	0.00426
positive regulation of phosphate metabolic process (GO:0045937)	7	59	1.9	3.68	0.565848	0.00426
response to extracellular stimulus (GO:0009991)	16	135	4.35	3.68	0.565848	1.66e-05
vacuole fusion, non-autophagic (GO:0042144)	4	34	1.1	3.65	0.562293	0.0297
cellular response to external stimulus (GO:0071496)	15	128	4.13	3.64	0.561101	3.46e-05
cellular response to extracellular stimulus (GO:0031668)	15	128	4.13	3.64	0.561101	3.46e-05
vacuole fusion (GO:0097576)	4	35	1.13	3.55	0.550228	0.0323
positive regulation of signal transduction (GO:0009967)	4	35	1.13	3.55	0.550228	0.0323
carbon catabolite regulation of transcription from RNA polymerase II promoter (GO:0000429)	4	35	1.13	3.55	0.550228	0.0323
positive regulation of signaling (GO:0023056)	4	36	1.16	3.45	0.537819	0.0351
response to external stimulus (GO:0009605)	16	144	4.64	3.45	0.537819	3.43e-05
DNA-templated transcription, termination (GO:0006353)	4	37	1.19	3.35	0.525045	0.038
positive regulation of response to stimulus (GO:0048584)	6	56	1.8	3.32	0.521138	0.0123
regulation of response to stress (GO:0080134)	8	75	2.42	3.31	0.519828	0.00416
negative regulation of cellular macromolecule biosynthetic process (GO:2000113)	8	77	2.48	3.22	0.507856	0.00481
transcription by RNA polymerase I (GO:0006360)	4	39	1.26	3.18	0.502427	0.0441
vesicle-mediated transport (GO:0016192)	43	434	13.99	3.07	0.487138	9.57e-11
protein N-linked glycosylation (GO:0006487)	5	51	1.64	3.04	0.482874	0.0297
aspartate family amino acid biosynthetic process (GO:0009067)	5	51	1.64	3.04	0.482874	0.0297
regulation of DNA-templated transcription in response to stress (GO:0043620)	5	52	1.68	2.98	0.474216	0.0318
regulation of transcription from RNA polymerase II promoter in response to stress (GO:0043618)	5	52	1.68	2.98	0.474216	0.0318
negative regulation of translation (GO:0017148)	7	73	2.35	2.98	0.474216	0.0121
organic anion transport (GO:0015711)	10	104	3.35	2.98	0.474216	0.00283
organelle fusion (GO:0048284)	9	96	3.09	2.91	0.463893	0.00531
negative regulation of cellular amide metabolic process (GO:0034249)	7	75	2.42	2.9	0.462398	0.0137
regulation of response to stimulus (GO:0048583)	18	194	6.25	2.88	0.459392	9.83e-05
histone acetylation (GO:0016573)	5	54	1.74	2.87	0.457882	0.0362
protein acetylation (GO:0006473)	6	65	2.1	2.86	0.456366	0.0229
histone modification (GO:0016570)	11	120	3.87	2.84	0.453318	0.0025
internal protein amino acid acetylation (GO:0006475)	5	55	1.77	2.82	0.450249	0.0385
peptidyl-lysine acetylation (GO:0018394)	5	55	1.77	2.82	0.450249	0.0385
internal peptidyl-lysine acetylation (GO:0018393)	5	55	1.77	2.82	0.450249	0.0385
glycerophospholipid metabolic process (GO:0006650)	10	110	3.55	2.82	0.450249	0.00411
regulation of intracellular signal transduction (GO:1902531)	9	100	3.22	2.79	0.445604	0.00677
regulation of protein localization (GO:0032880)	7	78	2.51	2.78	0.444045	0.0165
negative regulation of signaling (GO:0023057)	5	56	1.8	2.77	0.44248	0.0409
negative regulation of signal transduction (GO:0009968)	5	56	1.8	2.77	0.44248	0.0409
organelle inheritance (GO:0048308)	5	56	1.8	2.77	0.44248	0.0409
positive regulation of catalytic activity (GO:0043085)	10	113	3.64	2.75	0.439333	0.0049
regulation of cellular response to stress (GO:0080135)	6	68	2.19	2.74	0.437751	0.0274
regulation of RNA stability (GO:0043487)	6	68	2.19	2.74	0.437751	0.0274
filamentous growth (GO:0030447)	8	91	2.93	2.73	0.436163	0.0118
negative regulation of cell communication (GO:0010648)	5	57	1.84	2.72	0.434569	0.0434
cell wall biogenesis (GO:0042546)	10	114	3.67	2.72	0.434569	0.00519
endomembrane system organization (GO:0010256)	10	114	3.67	2.72	0.434569	0.00519
response to endoplasmic reticulum stress (GO:0034976)	7	80	2.58	2.71	0.432969	0.0185
regulation of cellular localization (GO:0060341)	6	69	2.22	2.7	0.431364	0.0291
tRNA modification (GO:0006400)	7	81	2.61	2.68	0.428135	0.0196
regulation of hydrolase activity (GO:0051336)	8	93	3	2.67	0.426511	0.0133
cellular cation homeostasis (GO:0030003)	13	151	4.87	2.67	0.426511	0.00175
glycerophospholipid biosynthetic process (GO:0046474)	7	82	2.64	2.65	0.423246	0.0207
cellular chemical homeostasis (GO:0055082)	16	187	6.03	2.65	0.423246	0.00056
glycoprotein biosynthetic process (GO:0009101)	7	83	2.68	2.62	0.418301	0.0219
positive regulation of cellular catabolic process (GO:0031331)	9	108	3.48	2.59	0.4133	0.0106
regulation of phosphate metabolic process (GO:0019220)	12	145	4.67	2.57	0.409933	0.00354
regulation of cellular catabolic process (GO:0031329)	14	169	5.45	2.57	0.409933	0.00165
glycerolipid biosynthetic process (GO:0045017)	7	85	2.74	2.56	0.40824	0.0244
nucleobase-containing compound transport (GO:0015931)	15	182	5.87	2.56	0.40824	0.00119
regulation of phosphorus metabolic process (GO:0051174)	12	146	4.71	2.55	0.40654	0.00373
phospholipid biosynthetic process (GO:0008654)	9	110	3.55	2.54	0.404834	0.0118
growth (GO:0040007)	9	110	3.55	2.54	0.404834	0.0118
negative regulation of cellular protein metabolic process (GO:0032269)	10	122	3.93	2.54	0.404834	0.00801
regulation of small molecule metabolic process (GO:0062012)	6	74	2.39	2.52	0.401401	0.0382
protein acylation (GO:0043543)	6	74	2.39	2.52	0.401401	0.0382
positive regulation of catabolic process (GO:0009896)	9	111	3.58	2.52	0.401401	0.0124
glycerolipid metabolic process (GO:0046486)	10	123	3.96	2.52	0.401401	0.00843
negative regulation of protein metabolic process (GO:0051248)	10	123	3.96	2.52	0.401401	0.00843
anion transport (GO:0006820)	11	136	4.38	2.51	0.399674	0.00605
ubiquitin-dependent protein catabolic process (GO:0006511)	19	235	7.57	2.51	0.399674	0.000332
negative regulation of cellular biosynthetic process (GO:0031327)	23	287	9.25	2.49	0.396199	0.000128
negative regulation of biosynthetic process (GO:0009890)	23	287	9.25	2.49	0.396199	0.000128
protein transport (GO:0015031)	49	612	19.73	2.48	0.394452	3.79e-09
sexual sporulation resulting in formation of a cellular spore (GO:0043935)	9	113	3.64	2.47	0.392697	0.0137
sexual sporulation (GO:0034293)	9	113	3.64	2.47	0.392697	0.0137
cation homeostasis (GO:0055080)	13	163	5.25	2.47	0.392697	0.00327
cellular ion homeostasis (GO:0006873)	13	164	5.29	2.46	0.390935	0.00344
establishment of protein localization (GO:0045184)	50	630	20.31	2.46	0.390935	3.21e-09
RNA 3'-end processing (GO:0031123)	6	76	2.45	2.45	0.389166	0.0423
modification-dependent protein catabolic process (GO:0019941)	19	241	7.77	2.45	0.389166	0.000665
glycoprotein metabolic process (GO:0009100)	7	89	2.87	2.44	0.38739	0.0299
regulation of catabolic process (GO:0009894)	14	179	5.77	2.43	0.385606	0.00272
Golgi vesicle transport (GO:0048193)	16	204	6.58	2.43	0.385606	0.00215
membrane lipid metabolic process (GO:0006643)	6	77	2.48	2.42	0.383815	0.0445
protein localization to organelle (GO:0033365)	34	439	14.15	2.4	0.380211	3.09e-06
heterochromatin organization (GO:0070828)	9	117	3.77	2.39	0.378398	0.0166
negative regulation of gene expression, epigenetic (GO:0045814)	9	117	3.77	2.39	0.378398	0.0166
heterochromatin assembly (GO:0031507)	9	117	3.77	2.39	0.378398	0.0166
phospholipid metabolic process (GO:0006644)	11	143	4.61	2.39	0.378398	0.0085
inorganic ion homeostasis (GO:0098771)	12	156	5.03	2.39	0.378398	0.00609
regulation of RNA biosynthetic process (GO:2001141)	43	558	17.99	2.39	0.378398	1.62e-07
regulation of transcription, DNA-templated (GO:0006355)	43	558	17.99	2.39	0.378398	1.62e-07
regulation of nucleic acid-templated transcription (GO:1903506)	43	558	17.99	2.39	0.378398	1.62e-07
regulation of gene expression, epigenetic (GO:0040029)	9	118	3.8	2.37	0.374748	0.0174
regulation of signal transduction (GO:0009966)	11	144	4.64	2.37	0.374748	0.00891
protein targeting (GO:0006605)	19	249	8.03	2.37	0.374748	0.000817
proteolysis involved in cellular protein catabolic process (GO:0051603)	20	262	8.44	2.37	0.374748	0.00057
response to nitrogen compound (GO:1901698)	7	92	2.97	2.36	0.372912	0.0346
regulation of transcription by RNA polymerase II (GO:0006357)	36	473	15.25	2.36	0.372912	2.98e-06
regulation of signaling (GO:0023051)	11	145	4.67	2.35	0.371068	0.00933
negative regulation of RNA metabolic process (GO:0051253)	14	185	5.96	2.35	0.371068	0.00523
protein localization (GO:0008104)	58	770	24.82	2.34	0.369216	9.91e-10
chemical homeostasis (GO:0048878)	17	226	7.28	2.33	0.367356	0.00183
regulation of RNA metabolic process (GO:0051252)	48	639	20.6	2.33	0.367356	3.96e-08
negative regulation of cellular metabolic process (GO:0031324)	29	387	12.47	2.32	0.365488	4.9e-05
cellular protein localization (GO:0034613)	45	605	19.5	2.31	0.363612	2.5e-07
cellular protein catabolic process (GO:0044257)	21	283	9.12	2.3	0.361728	0.000526
microtubule-based process (GO:0007017)	7	95	3.06	2.29	0.359835	0.0397
membrane organization (GO:0061024)	16	217	6.99	2.29	0.359835	0.00295
cellular macromolecule localization (GO:0070727)	46	625	20.14	2.28	0.357935	1.91e-07
ion homeostasis (GO:0050801)	13	178	5.74	2.27	0.356026	0.00866
positive regulation of molecular function (GO:0044093)	10	137	4.42	2.26	0.354108	0.0252
regulation of cell communication (GO:0010646)	11	151	4.87	2.26	0.354108	0.0177
intracellular protein transport (GO:0006886)	31	426	13.73	2.26	0.354108	3.22e-05
chromatin assembly (GO:0031497)	10	138	4.45	2.25	0.352183	0.0257
protein catabolic process (GO:0030163)	21	290	9.35	2.25	0.352183	0.000683
ascospore formation (GO:0030437)	8	111	3.58	2.24	0.350248	0.0321
peptidyl-lysine modification (GO:0018205)	8	111	3.58	2.24	0.350248	0.0321
cell development (GO:0048468)	8	111	3.58	2.24	0.350248	0.0321
modification-dependent macromolecule catabolic process (GO:0043632)	19	263	8.48	2.24	0.350248	0.00131
intracellular transport (GO:0046907)	52	720	23.21	2.24	0.350248	4.72e-08
cellular homeostasis (GO:0019725)	16	224	7.22	2.22	0.346353	0.00367
negative regulation of gene expression (GO:0010629)	19	265	8.54	2.22	0.346353	0.0014
regulation of cellular biosynthetic process (GO:0031326)	57	795	25.62	2.22	0.346353	7.45e-09
regulation of biosynthetic process (GO:0009889)	57	797	25.69	2.22	0.346353	7.92e-09
macromolecule localization (GO:0033036)	65	915	29.49	2.2	0.342423	6.17e-10
chromatin organization (GO:0006325)	21	297	9.57	2.19	0.340444	0.00123
positive regulation of transcription by RNA polymerase II (GO:0045944)	21	298	9.6	2.19	0.340444	0.00126
developmental process involved in reproduction (GO:0003006)	10	142	4.58	2.18	0.338456	0.0277
establishment of localization in cell (GO:0051649)	53	755	24.33	2.18	0.338456	5.61e-08
cell differentiation (GO:0030154)	13	186	6	2.17	0.33646	0.0108
negative regulation of macromolecule biosynthetic process (GO:0010558)	18	261	8.41	2.14	0.330414	0.00383
cellular localization (GO:0051641)	68	987	31.81	2.14	0.330414	6.26e-10
negative regulation of RNA biosynthetic process (GO:1902679)	12	175	5.64	2.13	0.32838	0.0162
negative regulation of transcription, DNA-templated (GO:0045892)	12	175	5.64	2.13	0.32838	0.0162
negative regulation of nucleic acid-templated transcription (GO:1903507)	12	175	5.64	2.13	0.32838	0.0162
cellular developmental process (GO:0048869)	13	190	6.12	2.12	0.326336	0.0121
positive regulation of cellular biosynthetic process (GO:0031328)	28	409	13.18	2.12	0.326336	0.000263
positive regulation of biosynthetic process (GO:0009891)	28	410	13.21	2.12	0.326336	0.000268
regulation of macromolecule biosynthetic process (GO:0010556)	52	762	24.56	2.12	0.326336	2.06e-07
sporulation resulting in formation of a cellular spore (GO:0030435)	11	162	5.22	2.11	0.324282	0.0229
positive regulation of RNA metabolic process (GO:0051254)	27	397	12.8	2.11	0.324282	0.000383
negative regulation of metabolic process (GO:0009892)	36	532	17.15	2.1	0.322219	3.47e-05
nitrogen compound transport (GO:0071705)	56	828	26.69	2.1	0.322219	8.97e-08
sporulation (GO:0043934)	11	163	5.25	2.09	0.320146	0.0236
localization within membrane (GO:0051668)	12	178	5.74	2.09	0.320146	0.0176
post-transcriptional regulation of gene expression (GO:0010608)	13	193	6.22	2.09	0.320146	0.0133
developmental process (GO:0032502)	14	208	6.7	2.09	0.320146	0.0101
positive regulation of RNA biosynthetic process (GO:1902680)	23	342	11.02	2.09	0.320146	0.00152
positive regulation of transcription, DNA-templated (GO:0045893)	23	342	11.02	2.09	0.320146	0.00152
positive regulation of nucleic acid-templated transcription (GO:1903508)	23	342	11.02	2.09	0.320146	0.00152
positive regulation of nucleobase-containing compound metabolic process (GO:0045935)	29	430	13.86	2.09	0.320146	0.000221
tRNA processing (GO:0008033)	9	134	4.32	2.08	0.318063	0.0445
anatomical structure formation involved in morphogenesis (GO:0048646)	11	164	5.29	2.08	0.318063	0.0242
lipid biosynthetic process (GO:0008610)	13	195	6.29	2.07	0.31597	0.0141
regulation of biological quality (GO:0065008)	31	464	14.96	2.07	0.31597	0.000205
regulation of nucleobase-containing compound metabolic process (GO:0019219)	49	734	23.66	2.07	0.31597	1.37e-06
regulation of gene expression (GO:0010468)	58	872	28.11	2.06	0.313867	9.65e-08
positive regulation of cellular metabolic process (GO:0031325)	38	577	18.6	2.04	0.30963	3.91e-05
negative regulation of nitrogen compound metabolic process (GO:0051172)	23	352	11.35	2.03	0.307496	0.00179
organelle localization (GO:0051640)	13	201	6.48	2.01	0.303196	0.0242
negative regulation of nucleobase-containing compound metabolic process (GO:0045934)	15	231	7.45	2.01	0.303196	0.0129
homeostatic process (GO:0042592)	17	262	8.44	2.01	0.303196	0.0073
positive regulation of metabolic process (GO:0009893)	38	587	18.92	2.01	0.303196	4.68e-05
cellular catabolic process (GO:0044248)	51	793	25.56	2	0.30103	1.81e-06
cellular macromolecule catabolic process (GO:0044265)	27	423	13.63	1.98	0.296665	0.000982
chromosome organization (GO:0051276)	33	517	16.66	1.98	0.296665	0.000251
transcription by RNA polymerase II (GO:0006366)	10	158	5.09	1.96	0.292256	0.0414
negative regulation of macromolecule metabolic process (GO:0010605)	31	491	15.83	1.96	0.292256	0.000503
macromolecule catabolic process (GO:0009057)	28	446	14.38	1.95	0.290035	0.000855
positive regulation of cellular process (GO:0048522)	47	747	24.08	1.95	0.290035	9.02e-06
regulation of cellular metabolic process (GO:0031323)	67	1065	34.33	1.95	0.290035	3.95e-08
regulation of cellular macromolecule biosynthetic process (GO:2000112)	12	195	6.29	1.91	0.281033	0.038
establishment of protein localization to organelle (GO:0072594)	21	344	11.09	1.89	0.276462	0.00733
positive regulation of macromolecule biosynthetic process (GO:0010557)	24	393	12.67	1.89	0.276462	0.00316
positive regulation of nitrogen compound metabolic process (GO:0051173)	33	542	17.47	1.89	0.276462	0.00056
negative regulation of cellular process (GO:0048523)	36	592	19.08	1.89	0.276462	0.000248
catabolic process (GO:0009056)	54	885	28.52	1.89	0.276462	3.44e-06
organic substance transport (GO:0071702)	56	920	29.65	1.89	0.276462	2.77e-06
regulation of primary metabolic process (GO:0080090)	63	1037	33.42	1.88	0.274158	4.38e-07
regulation of metabolic process (GO:0019222)	71	1179	38	1.87	0.271842	7.87e-08
positive regulation of biological process (GO:0048518)	47	783	25.24	1.86	0.269513	3.55e-05
cell communication (GO:0007154)	27	454	14.63	1.85	0.267172	0.00243
positive regulation of macromolecule metabolic process (GO:0010604)	32	541	17.44	1.84	0.264818	0.000952
meiotic cell cycle process (GO:1903046)	15	255	8.22	1.83	0.262451	0.0292
regulation of cellular protein metabolic process (GO:0032268)	21	357	11.51	1.83	0.262451	0.00882
organonitrogen compound catabolic process (GO:1901565)	24	406	13.09	1.83	0.262451	0.0056
protein modification process (GO:0036211)	41	700	22.56	1.82	0.260071	0.000183
cellular protein modification process (GO:0006464)	41	700	22.56	1.82	0.260071	0.000183
regulation of macromolecule metabolic process (GO:0060255)	64	1100	35.45	1.81	0.257679	1.4e-06
regulation of organelle organization (GO:0033043)	15	258	8.32	1.8	0.255273	0.0306
regulation of nitrogen compound metabolic process (GO:0051171)	58	997	32.13	1.8	0.255273	6.05e-06
organelle organization (GO:0006996)	79	1358	43.77	1.8	0.255273	3.13e-08
nucleic acid-templated transcription (GO:0097659)	14	243	7.83	1.79	0.252853	0.0409
transcription, DNA-templated (GO:0006351)	14	243	7.83	1.79	0.252853	0.0409
meiotic cell cycle (GO:0051321)	18	312	10.06	1.79	0.252853	0.0209
negative regulation of biological process (GO:0048519)	42	728	23.46	1.79	0.252853	0.000224
regulation of protein metabolic process (GO:0051246)	21	369	11.89	1.77	0.247973	0.0148
RNA biosynthetic process (GO:0032774)	14	247	7.96	1.76	0.245513	0.0434
regulation of cellular process (GO:0050794)	89	1573	50.7	1.76	0.245513	7.67e-09
biological regulation (GO:0065007)	114	2013	64.88	1.76	0.245513	1.7e-12
regulation of catalytic activity (GO:0050790)	20	363	11.7	1.71	0.232996	0.0217
macromolecule modification (GO:0043412)	44	803	25.88	1.7	0.230449	0.00059
localization (GO:0051179)	84	1544	49.77	1.69	0.227887	1.91e-07
regulation of biological process (GO:0050789)	92	1690	54.47	1.69	0.227887	2.68e-08
cellular component organization (GO:0016043)	103	1891	60.95	1.69	0.227887	1.01e-09
proteolysis (GO:0006508)	22	410	13.21	1.66	0.220108	0.0209
regulation of molecular function (GO:0065009)	21	396	12.76	1.65	0.217484	0.0276
ion transport (GO:0006811)	18	341	10.99	1.64	0.214844	0.0412
reproductive process (GO:0022414)	21	398	12.83	1.64	0.214844	0.0282
cellular protein metabolic process (GO:0044267)	65	1230	39.64	1.64	0.214844	3.1e-05
regulation of cellular component organization (GO:0051128)	21	400	12.89	1.63	0.212188	0.0289
cellular response to stress (GO:0033554)	36	692	22.3	1.61	0.206826	0.00437
transport (GO:0006810)	69	1330	42.87	1.61	0.206826	2.49e-05
establishment of localization (GO:0051234)	71	1372	44.22	1.61	0.206826	2.01e-05
reproduction (GO:0000003)	22	427	13.76	1.6	0.20412	0.0333
cellular response to stimulus (GO:0051716)	53	1035	33.36	1.59	0.201397	0.000518
protein metabolic process (GO:0019538)	69	1357	43.74	1.58	0.198657	5.79e-05
cellular component organization or biogenesis (GO:0071840)	110	2185	70.43	1.56	0.193125	1.6e-08
cell cycle process (GO:0022402)	28	564	18.18	1.54	0.187521	0.0246
response to stress (GO:0006950)	37	744	23.98	1.54	0.187521	0.00804
cellular component assembly (GO:0022607)	42	846	27.27	1.54	0.187521	0.00469
response to stimulus (GO:0050896)	56	1138	36.68	1.53	0.184691	0.00111
response to chemical (GO:0042221)	24	495	15.95	1.5	0.176091	0.0472
cellular macromolecule metabolic process (GO:0044260)	86	1811	58.37	1.47	0.167317	4.81e-05
cellular component biogenesis (GO:0044085)	56	1194	38.48	1.46	0.164353	0.00344
cell cycle (GO:0007049)	33	704	22.69	1.45	0.161368	0.0314
organic substance catabolic process (GO:1901575)	33	711	22.92	1.44	0.158362	0.0327
organonitrogen compound metabolic process (GO:1901564)	85	1867	60.18	1.41	0.149219	0.000282
cellular biosynthetic process (GO:0044249)	59	1380	44.48	1.33	0.123852	0.0193
organic substance biosynthetic process (GO:1901576)	58	1420	45.77	1.27	0.103804	0.0487
biosynthetic process (GO:0009058)	59	1441	46.45	1.27	0.103804	0.0411
macromolecule metabolic process (GO:0043170)	98	2418	77.94	1.26	0.100371	0.00472
nitrogen compound metabolic process (GO:0006807)	112	2835	91.38	1.23	0.0899051	0.00437
primary metabolic process (GO:0044238)	121	3053	98.4	1.23	0.0899051	0.00169
cellular metabolic process (GO:0044237)	130	3281	105.75	1.23	0.0899051	0.000573
metabolic process (GO:0008152)	135	3436	110.75	1.22	0.0863598	0.000525
organic substance metabolic process (GO:0071704)	123	3238	104.37	1.18	0.071882	0.00857
cellular process (GO:0009987)	188	5009	161.45	1.16	0.064458	1.34e-08
