# Supplementary material for: A synthetic genetic array screen for interactions with the RNA helicase DED1 during cell stress in budding yeast
Source: G3 (Bethesda). 2022 Nov 21;13(1):jkac296. doi: 10.1093/g3journal/jkac296 (PMC9836348; doi:10.1093/g3journal/jkac296)
Supplement: jkac296_Supplementary_Data [file jkac296_supplementary_data.zip › Suppl/Supplemental_Table_S1_G3-2022-403741.xlsx]

## Sheet: all
norm colony size	ORF name	gene name
0	YAL047C	SPC72
0	YAL054C	ACS1
0	YAR031W	PRM9
0	YBL006C	LDB7
0	YBL012C	---
0	YBL044W	---
0	YBL058W	SHP1
0	YBR042C	CST26
0	YBR056W	MRX18
0	YBR062C	---
0	YBR131W	CCZ1
0	YBR279W	PAF1
0	YBR289W	SNF5
0	YCL008C	STP22
0	YCL009C	ILV6
0	YCL025C	AGP1
0	YCL026C
0	YCL027W	FUS1
0	YCL028W	RNQ1
0	YCL029C	BIK1
0	YCL042W
0	YCL044C	MGR1
0	YCL045C	EMC1
0	YCL058C	FYV5
0	YCL060C
0	YCR036W	RBK1
0	YCR037C	PHO87
0	YCR044C	PER1
0	YCR063W	BUD31
0	YCR071C	IMG2
0	YCR073W-A	SOL2
0	YCR081W	SRB8
0	YDL042C	SIR2
0	YDL151C	BUD30
0	YDL159W	STE7
0	YDL181W	INH1
0	YDL198C	GGC1
0	YDL225W	SHS1
0	YDL239C	ADY3
0	YDR092W	UBC13
0	YDR103W	STE5
0	YDR156W	RPA14
0	YDR158W	HOM2
0	YDR159W	SAC3
0	YDR176W	NGG1
0	YDR195W	REF2
0	YDR227W	SIR4
0	YDR286C	MGP12
0	YDR322W	MRPL35
0	YDR516C	EMI2
0	YEL004W	YEA4
0	YER001W	MNN1
0	YER002W	NOP16
0	YER004W	FMP52
0	YER019C-A	SBH2
0	YER019W	ISC1
0	YER020W	GPA2
0	YER040W	GLN3
0	YER041W	YEN1
0	YER042W	MXR1
0	YER044C-A	MEI4
0	YER054C	GIP2
0	YER056C	FCY2
0	YER056C-A	RPL34A
0	YER057C	HMF1
0	YER067C-A
0	YER067W	RGI1
0	YER068W	MOT2
0	YER120W	SCS2
0	YER140W	EMP65
0	YER155C	BEM2
0	YER156C	---
0	YER173W	RAD24
0	YER174C	GRX4
0	YFL032W	---
0	YFL033C	RIM15
0	YFL049W	SWP82
0	YFR008W	FAR7
0	YGL003C	CDH1
0	YGL033W	HOP2
0	YGL105W	ARC1
0	YGL141W	HUL5
0	YGL199C	YGL199C
0	YGL199C	---
0	YGL214W	---
0	YGR006W	PRP18
0	YGR036C	CAX4
0	YGR037C	ACB1
0	YGR042W	MTE1
0	YGR056W	RSC1
0	YGR061C	ADE6
0	YGR078C	PAC10
0	YGR081C	SLX9
0	YGR084C	MRP13
0	YGR104C	SRB5
0	YGR105W	VMA21
0	YGR111W
0	YGR122W
0	YGR159C	NSR1
0	YGR160W
0	YGR161C	RTS3
0	YGR171C	MSM1
0	YGR173W	RBG2
0	YGR174C	CBP4
0	YGR189C	CRH1
0	YGR192C	TDH3
0	YGR193C	PDX1
0	YGR206W	MVB12
0	YGR207C	CIR1
0	YGR208W	SER2
0	YGR209C	TRX2
0	YGR212W	SLI1
0	YGR250C	RIE1
0	YGR279C	SCW4
0	YHL025W	SNF6
0	YHL030W	ECM29
0	YHL043W	ECM34
0	YHR037W	PUT2
0	YHR038W	RRF1
0	YHR039C	MSC7
0	YHR039C-B	VMA10
0	YHR043C	DOG2
0	YHR051W	COX6
0	YHR057C	CPR2
0	YHR060W	VMA22
0	YHR081W	LRP1
0	YHR082C	KSP1
0	YHR086W	NAM8
0	YHR087W	RTC3
0	YHR100C	GEP4
0	YHR103W	SBE22
0	YHR104W	GRE3
0	YHR105W	YPT35
0	YHR116W	COX23
0	YHR193C	EGD2
0	YHR200W	RPN10
0	YHR202W
0	YIL017C	VID28
0	YIL020C	HIS6
0	YIL041W	GVP36
0	YIL054W	---
0	YIL076W	SEC28
0	YIL092W	---
0	YIL093C	RSM25
0	YIL097W	FYV10
0	YIL110W	HPM1
0	YIL148W	RPL40A
0	YIL163C	---
0	YIR044C	---
0	YJL016W	TPH3
0	YJL139C	YUR1
0	YJL148W	RPA34
0	YJL157C	FAR1
0	YJL159W	HSP150
0	YJL163C	---
0	YJL179W	PFD1
0	YJL180C	ATP12
0	YJL184W	GON7
0	YJL188C	BUD19
0	YJL189W	RPL39
0	YJL192C	SOP4
0	YJL200C	ACO2
0	YJR047C	ANB1
0	YKL002W	DID4
0	YKL009W	MRT4
0	YKL011C	CCE1
0	YKL023W	SKA1
0	YKL027W	TCD2
0	YKL046C	DCW1
0	YKL051W	SFK1
0	YKL053W
0	YKL054C	DEF1
0	YKL056C	TMA19
0	YKL057C	NUP120
0	YKL061W	BLI1
0	YKL071W
0	YKL073W	LHS1
0	YKL110C	KTI12
0	YKL118W
0	YKL119C	VPH2
0	YKL121W	DGR2
0	YKL133C	RCI50
0	YKL135C	APL2
0	YKL143W	LTV1
0	YKL156W	RPS27A
0	YKL160W	ELF1
0	YKL162C
0	YKL183W	LOT5
0	YKL204W	EAP1
0	YKR031C	SPO14
0	YLL044W	---
0	YLR011W	LOT6
0	YLR024C	UBR2
0	YLR098C	CHA4
0	YLR118C	TML25
0	YLR171W
0	YLR172C	DPH5
0	YLR183C	TOS4
0	YLR184W
0	YLR225C
0	YLR262C	YPT6
0	YLR308W	CDA2
0	YLR315W	NKP2
0	YLR354C	TAL1
0	YLR357W	RSC2
0	YLR362W	STE11
0	YLR368W	MDM30
0	YLR372W	ELO3
0	YLR384C	IKI3
0	YLR402W
0	YLR417W	VPS36
0	YLR421C	RPN13
0	YLR439W	MRPL4
0	YMR174C	PAI3
0	YMR188C	MRPS17
0	YMR238W	DFG5
0	YMR251W-A	HOR7
0	YNL016W	PUB1
0	YNL029C	KTR5
0	YNL030W	HHF2
0	YNL032W	SIW14
0	YNL049C	SFB2
0	YNL063W	MTQ1
0	YNL117W	MLS1
0	YNL143C	---
0	YNL206C	RTT106
0	YNL304W	YPT11
0	YNL325C	FIG4
0	YNL338W
0	YNR014W	---
0	YNR068C	---
0	YNR073C	MAN2
0	YOL148C	SPT20
0	YOR106W	VAM3
0	YOR107W	RGS2
0	YOR108W	LEU9
0	YOR109W	INP53
0	YOR118W	RTC5
0	YOR121C
0	YOR135C	IRC14
0	YOR137C	SIA1
0	YOR161C	PNS1
0	YOR173W	DCS2
0	YOR175C	ALE1
0	YOR189W	IES4
0	YOR191W	ULS1
0	YOR198C	BFR1
0	YOR202W	HIS3
0	YOR212W	STE4
0	YOR223W	DSC3
0	YOR233W	KIN4
0	YOR235W	IRC13
0	YOR238W
0	YOR241W	MET7
0	YOR251C	TUM1
0	YOR333C	---
0	YPL006W	NCR1
0	YPL049C	DIG1
0	YPL084W	BRO1
0	YPL125W	KAP120
0	YPL133C	RDS2
0	YPL164C	MLH3
0	YPL191C	MIY1
0	YPL254W	HFI1
0	YPR087W	VPS69
0	YPR099C	---
0.00085	YHR189W	PTH1
0.00097	YHR143W	DSE2
0.00151	YDR461W	MFA1
0.00292	YKL116C	PRR1
0.00309	YCR002C	CDC10
0.00378	YFR012W	DCV1
0.00389	YCL040W	GLK1
0.00393	YIL002C	INP51
0.00465	YGL211W	NCS6
0.00468	YLR360W	VPS38
0.00513	YGR043C	NQM1
0.00526	YOR112W	CEX1
0.00527	YDR335W	MSN5
0.00572	YDR226W	ADK1
0.00624	YFL031W	HAC1
0.0066	YKL169C
0.00748	YOL091W	SPO21
0.00761	YNR071C	---
0.00776	YKR073C	---
0.00781	YDR432W	NPL3
0.00785	YCL032W	STE50
0.00798	YMR142C	RPL13B
0.00913	YJL029C	VPS53
0.0096	YGR187C	HGH1
0.01	YIL052C	RPL34B
0.0102	YDL024C	DIA3
0.01053	YJR105W	ADO1
0.01088	YIL084C	SDS3
0.01091	YMR091C	NPL6
0.01132	YKL032C	IXR1
0.01132	YOR298C-A	MBF1
0.01148	YPL183W-A	RTC6
0.01191	YPL183C	RTT10
0.01197	YLR292C	SEC72
0.01219	YMR116C	ASC1
0.0131	YHL007C	STE20
0.01331	YKL213C	DOA1
0.01467	YDR494W	RSM28
0.0147	YMR067C	UBX4
0.01471	YER069W	ARG5,6
0.01527	YHR026W	VMA16
0.0161	YIR043C	---
0.01642	YKL176C	LST4
0.01719	YDL048C	STP4
0.01742	YHR091C	MSR1
0.01747	YNL237W	YTP1
0.01762	YEL046C	GLY1
0.01786	YPL123C	RNY1
0.01865	YGL215W	CLG1
0.0189	YDL056W	MBP1
0.01996	YKL080W	VMA5
0.02133	YDR509W	---
0.02213	YDL011C	---
0.02245	YHL041W
0.02268	YMR084W	---
0.02272	YDL025C	RTK1
0.0228	YGR057C	LST7
0.02317	YPL178W	CBC2
0.02342	YGR236C	SPG1
0.02416	YER053C	PIC2
0.02471	YMR085W	---
0.0248	YML076C	WAR1
0.02509	YMR060C	SAM37
0.0259	YMR293C	HER2
0.02632	YEL027W	VMA3
0.02844	YJL153C	INO1
0.02874	YMR062C	ARG7
0.02895	YJL183W	MNN11
0.02937	YDL041W	---
0.02978	YGL206C	CHC1
0.0299	YPR023C	EAF3
0.03045	YPL067C	HTC1
0.03095	YDR200C	VPS64
0.03139	YNL169C	PSD1
0.03174	YOL076W	MDM20
0.03195	YNR037C	RSM19
0.0322	YJL154C	VPS35
0.03438	YHR120W	MSH1
0.03458	YPL086C	ELP3
0.03498	YLR320W	MMS22
0.03607	YBR085W	AAC3
0.03628	YKR020W	VPS51
0.03643	YKR074W	AIM29
0.03746	YMR071C	TVP18
0.03747	YOR178C	GAC1
0.03916	YGL212W	VAM7
0.03966	YKL041W	VPS24
0.03997	YHR080C	LAM4
0.04114	YLR268W	SEC22
0.04309	YLR322W	VPS65
0.04324	YHR013C	ARD1
0.04378	YFL025C	BST1
0.04381	YLR280C
0.04436	YEL051W	VMA8
0.04472	YBR239C	ERT1
0.0459	YDL066W	IDP1
0.04783	YOR345C	---
0.04813	YJR144W	MGM101
0.04827	YIL098C	FMC1
0.04983	YNR072W	HXT17
0.05012	YML013C-A
0.05075	YMR089C	YTA12
0.0515	YKL077W	PSG1
0.0517	YHR064C	SSZ1
0.05235	YNL148C	ALF1
0.05268	YIR021W	MRS1
0.05284	YPL013C	MRPS16
0.05295	YIL139C	REV7
0.05351	YGR188C	BUB1
0.0538	YDR482C	CWC21
0.05422	YKL037W	AIM26
0.0549	YHR061C	GIC1
0.05582	YGR118W	RPS23A
0.05673	YOR290C	SNF2
0.05868	YGR096W	TPC1
0.05936	YLR200W	YKE2
0.0594	YHL042W
0.05978	YKL098W	MTC2
0.05981	YLR027C	AAT2
0.05982	YHR203C	RPS4B
0.06065	YJL047C	RTT101
0.06068	YGR135W	PRE9
0.06091	YKL191W	DPH2
0.06181	YOR099W	KTR1
0.06323	YGR229C	SMI1
0.06363	YLR270W	DCS1
0.06428	YJL189W	RPL39
0.06732	YCR020W-B	HTL1
0.0693	YLR393W	ATP10
0.06942	YOR312C	RPL20B
0.06973	YNL303W
0.0698	YDR017C	KCS1
0.07047	YER045C	ACA1
0.07222	YLR238W	FAR10
0.07304	YDR418W	RPL12B
0.07525	YIR013C	GAT4
0.07561	YDR174W	HMO1
0.07569	YMR063W	RIM9
0.07968	YJR109C	CPA2
0.08011	YDR123C	INO2
0.08131	YDR445C	---
0.08166	YPL147W	PXA1
0.08177	YJL200C	ACO2
0.08182	YLR074C	BUD20
0.08273	YOR068C	VAM10
0.08303	YNR050C	LYS9
0.08382	YOR246C	ENV9
0.08543	YPL144W	POC4
0.08545	YHL034C	SBP1
0.08653	YOR153W	PDR5
0.0866	YOR295W	UAF30
0.08735	YKL212W	SAC1
0.08857	YPL104W	MSD1
0.0886	YDL192W	ARF1
0.08895	YKR082W	NUP133
0.08985	YOR196C	LIP5
0.09279	YDR245W	MNN10
0.09306	YOR096W	RPS7A
0.09577	YPL145C	KES1
0.09712	YBR113W	---
0.09939	YJL095W	BCK1
0.10019	YJL129C	TRK1
0.10032	YOR141C	ARP8
0.10154	YGL135W	RPL1B
0.10178	YDR337W	MRPS28
0.10587	YGR066C	GID10
0.10594	YLR447C	VMA6
0.10595	YLR039C	RIC1
0.10715	YFL036W	RPO41
0.10847	YFR001W	LOC1
0.1115	YKR024C	DBP7
0.11175	YPL150W
0.112	YOL004W	SIN3
0.11204	YKR072C	SIS2
0.11258	YMR224C	MRE11
0.1136	YLR025W	SNF7
0.11497	YHL020C	OPI1
0.1152	YPL079W	RPL21B
0.1183	YKR033C	---
0.12078	YKL221W	MCH2
0.1213	YIL094C	LYS12
0.12136	YKR095W	MLP1
0.12254	YOR302W
0.12286	YHR177W	ROF1
0.12349	YIL090W	ICE2
0.12617	YGL246C	RAI1
0.12633	YIL170W	HXT12
0.1265	YKL139W	CTK1
0.12875	YLR152C
0.13092	YKR007W	MEH1
0.13169	YMR075W	RCO1
0.13402	YDR028C	REG1
0.13444	YER129W	SAK1
0.13474	YDR207C	UME6
0.13722	YGR064W
0.13942	YOR283W
0.13962	YJR139C	HOM6
0.14291	YIL009W	FAA3
0.14358	YGL200C	EMP24
0.14414	YOR069W	VPS5
0.14415	YOR239W	ABP140
0.14782	YLR352W	LUG1
0.1479	YOL001W	PHO80
0.14794	YER055C	HIS1
0.14878	YEL031W	SPF1
0.14887	YLR386W	VAC14
0.15048	YOR255W	OSW1
0.15146	YIL112W	HOS4
0.15151	YLR418C	CDC73
0.15166	YJR102C	VPS25
0.15325	YJL127C	SPT10
0.15379	YGL136C	MRM2
0.15579	YLR165C	PUS5
0.15588	YLR370C	ARC18
0.15618	YPL192C	PRM3
0.15684	YJL088W	ARG3
0.15732	YGR285C	ZUO1
0.15764	YNR001C	CIT1
0.15975	YHR041C	SRB2
0.16087	YML018C
0.16348	YHL011C	PRS3
0.16354	YLR261C	VPS63
0.16672	YDR477W	SNF1
0.1678	YFL026W	STE2
0.16806	YLL006W	MMM1
0.17011	YDR108W	TRS85
0.17219	YMR056C	AAC1
0.17223	YJL204C	RCY1
0.17304	YGR034W	RPL26B
0.17554	YLR174W	IDP2
0.17713	YML001W	YPT7
0.17907	YBR127C	VMA2
0.18043	YMR312W	ELP6
0.18065	YPL162C
0.1811	YDR253C	MET32
0.18236	YEL009C	GCN4
0.18247	YDL012C	---
0.1828	YKL157W	APE2
0.1828	YLR242C	ARV1
0.18287	YJL138C	TIF2
0.18292	YLR032W	RAD5
0.18304	YGR200C	ELP2
0.18462	YOR286W	RDL2
0.18476	YLR143W	DPH6
0.18539	YMR190C	SGS1
0.18758	YNL215W	IES2
0.18762	YIR036C	IRC24
0.18765	YGR067C
0.18883	YKR040C	---
0.1898	YDR255C	RMD5
0.19169	YHR004C	NEM1
0.19513	YOR170W
0.1955	YKR035C	OPI8
0.19638	YDR378C	LSM6
0.19743	YLR240W	VPS34
0.19759	YDR318W	MCM21
0.1983	YLR110C	CCW12
0.19873	YEL045C
0.19918	YIL043C	CBR1
0.20028	YPL024W	RMI1
0.20095	YLR069C	MEF1
0.203	YIL044C	AGE2
0.20477	YOL072W	THP1
0.2055	YLR309C	IMH1
0.20617	YOL089C	HAL9
0.20798	YLR006C	SSK1
0.21008	YLL049W	LDB18
0.21115	YER116C	SLX8
0.21313	YPL205C
0.21347	YPR070W	MED1
0.21364	YFR019W	FAB1
0.21462	YGR039W
0.21546	YMR294W	JNM1
0.21576	YGR168C
0.21744	YJL169W
0.21909	YDL080C	THI3
0.2206	YGL244W	RTF1
0.22171	YDR259C	YAP6
0.22402	YEL050C	RML2
0.22533	YCL016C	DCC1
0.22563	YHL033C	RPL8A
0.22592	YIR001C	SGN1
0.22682	YDL063C	SYO1
0.22694	YNL248C	RPA49
0.23022	YOR205C	GEP3
0.23294	YJR018W	---
0.23396	YDR275W	BSC2
0.23511	YGL252C	RTG2
0.23514	YNL100W	MIC27
0.23569	YKL029C	MAE1
0.23736	YGL259W	YPS5
0.23865	YDR027C	VPS54
0.23895	YKR019C	IRS4
0.24199	YKR053C	YSR3
0.2424	YBR248C	HIS7
0.24399	YPL174C	NIP100
0.24821	YJR073C	OPI3
0.24862	YKL170W	MRPL38
0.24967	YDL160C	DHH1
0.24967	YFL006W	---
0.24995	YIL025C	---
0.25165	YLR266C	PDR8
0.2522	YKL016C	ATP7
0.25276	YDR150W	NUM1
0.25367	YGL218W
0.26	YML121W	GTR1
0.26366	YML094W	GIM5
0.26737	YJL062W	LAS21
0.27053	YBR033W	EDS1
0.2713	YNL250W	RAD50
0.27425	YDL013W	SLX5
0.27482	YML013W	UBX2
0.27501	YHL010C	ETP1
0.27608	YNR024W	MPP6
0.27814	YGR072W	UPF3
0.27922	YGL012W	ERG4
0.28004	YIL050W	PCL7
0.28222	YGR290W	---
0.28246	YML111W	BUL2
0.28296	YBR282W	MRPL27
0.28368	YIR033W	MGA2
0.28862	YIL011W	TIR3
0.29031	YJL165C	HAL5
0.29066	YIL122W	POG1
0.29174	YGR055W	MUP1
0.29246	YPL120W	VPS30
0.293	YHR183W	GND1
0.29467	YJR113C	RSM7
0.29595	YOR104W	PIN2
0.29632	YIL034C	CAP2
0.29664	YPL029W	SUV3
0.29747	YDR307W	PMT7
0.29835	YGL180W	ATG1
0.29995	YKL207W	EMC3
0.30088	YEL061C	CIN8
0.30187	YHR018C	ARG4
0.30331	YDR199W
0.30564	YGR133W	PEX4
0.30591	YGR256W	GND2
0.30738	YKL106W	AAT1
0.30874	YBL080C	PET112
0.31119	YML014W	TRM9
0.31168	YLR085C	ARP6
0.31172	YOR234C	RPL33B
0.31607	YIL069C	RPS24B
0.31722	YPL188W	POS5
0.3179	YIR042C	---
0.31924	YHR194W	MDM31
0.31937	YJL168C	SET2
0.31948	YNL266W
0.32165	YNL270C	ALP1
0.32205	YML071C	COG8
0.32296	YHR030C	SLT2
0.32435	YKR065C	PAM17
0.32552	YJL176C	SWI3
0.32739	YNL157W	IGO1
0.32824	YNL264C	PDR17
0.32987	YPR191W	QCR2
0.33012	YPR100W	MRPL51
0.33028	YOR138C	RUP1
0.33096	YNR058W	BIO3
0.33119	YML128C	MSC1
0.3328	YOR035C	SHE4
0.33311	YJR063W	RPA12
0.33328	YPL005W	AEP3
0.334	YKR055W	RHO4
0.33489	YNL136W	EAF7
0.33706	YGL154C	LYS5
0.33783	YNL092W	---
0.33996	YNL219C	ALG9
0.34042	YOL111C	MDY2
0.34288	YOR303W	CPA1
0.34378	YBR120C	CBP6
0.34486	YOL058W	ARG1
0.3452	YPL031C	PHO85
0.34529	YDL116W	NUP84
0.34624	YDR273W	DON1
0.34677	YDR293C	SSD1
0.34789	YNL176C	TDA7
0.34816	YMR150C	IMP1
0.34837	YML062C	MFT1
0.34961	YGR266W	---
0.35055	YKL179C	COY1
0.35152	YKL007W	CAP1
0.35176	YJL023C	PET130
0.35191	YBR047W	FMP23
0.35315	YER074W	RPS24A
0.35497	YLR269C
0.35542	YGL058W	RAD6
0.3559	YHR191C	CTF8
0.35895	YKR011C	---
0.36001	YKR096W	ESL2
0.36055	YNR041C	COQ2
0.36069	YDR065W	RRG1
0.36073	YDR149C
0.36288	YER058W	PET117
0.36521	YPL102C
0.36631	YDR475C	JIP4
0.3681	YBR191W	RPL21A
0.37025	YNL300W	TOS6
0.37053	YLR182W	SWI6
0.37069	YAL020C	ATS1
0.37159	YLR235C
0.37376	YEL072W	RMD6
0.37422	YER162C	RAD4
0.37527	YER151C	UBP3
0.37533	YGL173C	XRN1
0.37606	YMR287C	DSS1
0.37623	YMR307W	GAS1
0.37691	YOR172W	YRM1
0.37812	YGR100W	MDR1
0.37893	YDR276C	PMP3
0.3791	YNL302C	RPS19B
0.37943	YPR045C	THP3
0.37964	YMR198W	CIK1
0.38036	YML019W	OST6
0.38131	YPL080C
0.38467	YJL071W	ARG2
0.38575	YGR170W	PSD2
0.38682	YNL094W	APP1
0.38762	YOR123C	LEO1
0.38951	YLR353W	BUD8
0.38999	YBR128C	ATG14
0.3914	YNL171C	---
0.39142	YOL096C	COQ3
0.39177	YML032C	RAD52
0.39361	YNL265C	IST1
0.39383	YOL023W	IFM1
0.39442	YDR162C	NBP2
0.39576	YDR459C	PFA5
0.39783	YDL022W	GPD1
0.39866	YKR059W	TIF1
0.39939	YMR267W	PPA2
0.40208	YBL038W	MRPL16
0.40398	YKL081W	TEF4
0.40817	YKL158W
0.40939	YHR147C	MRPL6
0.4097	YLR399C	BDF1
0.40977	YMR222C	FSH2
0.40979	YOR357C	SNX3
0.41123	YAR028W
0.41592	YDL173W	PAR32
0.41772	YOR309C
0.4187	YPL100W	ATG21
0.42054	YAL002W	VPS8
0.42172	YMR088C	VBA1
0.42245	YOR364W	---
0.42303	YFL020C	PAU5
0.42411	YLR128W	DCN1
0.42497	YHR142W	CHS7
0.42502	YAL044C	GCV3
0.42553	YBL045C	COR1
0.42558	YIL064W	EFM4
0.42608	YBR065C	ECM2
0.42619	YPL051W	ARL3
0.42644	YLR102C	APC9
0.42772	YLR287C-A	RPS30A
0.42874	YLR048W	RPS0B
0.4291	YML097C	VPS9
0.42976	YGR214W	RPS0A
0.43126	YNR015W	SMM1
0.43389	YHL046C	PAU13
0.4343	YLR330W	CHS5
0.43734	YER167W	BCK2
0.43736	YFR024C-A	LSB3
0.4381	YDL107W	MSS2
0.43814	YKR034W	DAL80
0.43967	YMR299C	DYN3
0.44115	YDR317W	HIM1
0.44256	YNL199C	GCR2
0.44378	YGR217W	CCH1
0.44588	YGR097W	ASK10
0.44857	YOR248W
0.44874	YNL166C	BNI5
0.45001	YNL276C
0.45131	YJL121C	RPE1
0.45271	YHR025W	THR1
0.45622	YPL107W	DPC25
0.45652	YML106W	URA5
0.45678	YDR277C	MTH1
0.45796	YGR150C	CCM1
0.45862	YDR114C
0.45889	YNL142W	MEP2
0.45961	YGL253W	HXK2
0.46017	YOR302W	---
0.46212	YJL099W	CHS6
0.46334	YJR097W	JJJ3
0.46341	YDR363W-A	SEM1
0.46357	YJL053W	PEP8
0.46592	YPR139C	LOA1
0.46702	YDR252W	BTT1
0.46705	YPL002C	SNF8
0.46819	YDR537C	---
0.46853	YOR039W	CKB2
0.4688	YHR168W	MTG2
0.46941	YHL009C	YAP3
0.46981	YJR050W	ISY1
0.47304	YHR139C-A
0.47317	YNL254C	RTC4
0.47622	YMR264W	CUE1
0.47637	YBR126C	TPS1
0.47646	YNL074C	MLF3
0.47659	YNL297C	MON2
0.47715	YDL185W	VMA1
0.47782	YIL071C	PCI8
0.47821	YAR002W	NUP60
0.48115	YGL156W	AMS1
0.48202	YLR091W	GEP5
0.48534	YOR030W	DFG16
0.48591	YDR410C	STE14
0.48852	YML102W	CAC2
0.4891	YEL012W	UBC8
0.48947	YMR021C	MAC1
0.48962	YLR239C	LIP2
0.49049	YDR186C	SND1
0.49059	YKL048C	ELM1
0.49133	YDL131W	LYS21
0.49135	YCR017C	CHWH43
0.49249	YGR180C	RNR4
0.49453	YLR244C	MAP1
0.49516	YDR175C	RSM24
0.49742	YOR275C	RIM20
0.49945	YOR225W
0.49951	YGR012W	MCY1
0.49967	YDR260C	SWM1
0.50119	YCR005C	CIT2
0.50236	YJR055W	HIT1
0.50369	YOR291W	YPK9
0.50383	YIL015C-A	---
0.50434	YJL004C	SYS1
0.50496	YCL064C	CHA1
0.50652	YNL252C	MRPL17
0.50752	YNL235C	---
0.50886	YJL124C	LSM1
0.50954	YKR064W	OAF3
0.5096	YKL218C	SRY1
0.50972	YOR070C	GYP1
0.50973	YGL084C	GUP1
0.51009	YBR194W	AIM4
0.5106	YPL132W	COX11
0.51182	YLR189C	ATG26
0.51214	YOR322C	LDB19
0.51236	YGL043W	DST1
0.51269	YDR094W
0.51368	YHR108W	GGA2
0.51422	YBR008C	FLR1
0.51596	YEL013W	VAC8
0.51693	YCR079W	PTC6
0.51932	YGR149W	GPC1
0.52115	YPL180W	TCO89
0.52281	YPR101W	SNT309
0.52454	YJL211C
0.52458	YHR157W	REC104
0.52474	YOR193W	PEX27
0.52533	YKR048C	NAP1
0.52585	YIL014W	MNT3
0.5262	YNL257C	SIP3
0.52822	YER017C	AFG3
0.52865	YHL017W
0.52952	YHR067W	HTD2
0.53106	YML117W	NAB6
0.53114	YBR137W	---
0.53547	YKL220C	FRE2
0.53594	YML095C-A	---
0.536	YDR304C	CPR5
0.53612	YDR034C	LYS14
0.53732	YHR156C
0.53818	YNL198C	---
0.53838	YOR080W	DIA2
0.53903	YOL086C	ADH1
0.53971	YPL157W	TGS1
0.53979	YER177W	BMH1
0.54019	YPL071C
0.54021	YJR032W	CPR7
0.54062	YHR012W	VPS29
0.54128	YGR031W	IMO32
0.54188	YGR124W	ASN2
0.54667	YDL172C
0.54668	YJL056C	ZAP1
0.54713	YGR027C	RPS25A
0.54741	YFR036W	CDC26
0.54801	YBL101C	ECM21
0.54936	YGR138C	TPO2
0.55106	YNL041C	COG6
0.55152	YGR136W	LSB1
0.55269	YLL041C	SDH2
0.55311	YBR268W	MRPL37
0.55319	YLR451W	LEU3
0.55328	YGR020C	VMA7
0.5533	YNL004W	HRB1
0.55461	YLR420W	URA4
0.55475	YIL027C	EMC5
0.55561	YJL140W	RPB4
0.55658	YDR447C	RPS17B
0.55708	YIL055C
0.55806	YNL274C	GOR1
0.56067	YOR054C	VHS3
0.56105	YLR311C
0.56173	YLR325C	RPL38
0.56246	YOR264W	DSE3
0.56267	YMR035W
0.56275	YOL114C	PTH4
0.56463	YGL197W	MDS3
0.56465	YLR021W	IRC25
0.56527	YER092W	IES5
0.56634	YLL045C	RPL8B
0.56809	YGL045W	RIM8
0.56839	YGL072C	---
0.56846	YIR017C	MET28
0.56893	YDR402C	DIT2
0.56919	YLR139C	SLS1
0.56939	YOL090W	MSH2
0.57041	YEL007W	MIT1
0.57171	YBR179C	FZO1
0.57275	YBR161W	CSH1
0.57331	YBR274W	CHK1
0.57371	YOR139C
0.57451	YHR092C	HXT4
0.57501	YGL223C	COG1
0.5753	YOR184W	ADE9
0.57548	YLR356W	ATG33
0.57629	YPR091C	NVJ2
0.57771	YMR320W	---
0.57786	YIL008W	URM1
0.57952	YOR216C	GRP1
0.58054	YOL003C	PFA4
0.58077	YPR194C	OPT2
0.58094	YBR097W	VPS15
0.58117	YCR028C	FEN2
0.58187	YPR028W	YOP1
0.58267	YHL038C	CBP2
0.58312	YPR124W	CTR1
0.58324	YBR215W	HPC2
0.58401	YMR228W	MTF1
0.58479	YMR283C	RIT1
0.58591	YBR217W	ATG12
0.58603	YNL225C	CNM67
0.58672	YDR321W	ASP1
0.58716	YDR042C
0.5883	YGL227W	VID30
0.58883	YBR061C	TRM7
0.58919	YPR060C	ARO7
0.58948	YDL075W	RPL31A
0.59029	YHL023C	NPR3
0.5908	YGR058W	PEF1
0.59266	YKL190W	CNB1
0.59267	YDR066C	RTR2
0.59459	YDR079W	PET100
0.59487	YIL009C-A	EST3
0.59673	YGL196W	DSD1
0.59784	YJL110C	GZF3
0.59874	YEL063C	CAN1
0.59892	YDL100C	GET3
0.59981	YLR350W	ORM2
0.6006	YNL213C	RRG9
0.60095	YNL125C	ESBP6
0.60145	YOR350C	MNE1
0.60312	YOR270C	VPH1
0.60401	YGL216W	KIP3
0.60412	YKL093W	MBR1
0.60424	YEL014C
0.60474	YML016C	PPZ1
0.60734	YLR061W	RPL22A
0.60789	YDR204W	COQ4
0.60941	YPL089C	RLM1
0.60943	YBR276C	PPS1
0.60946	YOL131W	---
0.61013	YLR423C	ATG17
0.61052	YPL193W	RSA1
0.61142	YGL205W	POX1
0.61174	YJR087W	---
0.61346	YJL166W	QCR8
0.61407	YOL095C	HMI1
0.61428	YKL084W	HOT13
0.61492	YDL088C	ASM4
0.61527	YJL120W	---
0.61581	YJL131C	AIM23
0.6165	YPL173W	MRPL40
0.61653	YEL024W	RIP1
0.61665	YOL009C	MDM12
0.61737	YGL140C	---
0.61781	YPL259C	APM1
0.61844	YLR038C	COX12
0.619	YDR237W	MRPL7
0.61993	YCR024C	SLM5
0.62157	YBL072C	RPS8A
0.62214	YKL131W
0.62317	YKL114C	APN1
0.62331	YMR004W	MVP1
0.62376	YPR173C	VPS4
0.62437	YBR214W	SDS24
0.6249	YHR199C	AIM46
0.62604	YER016W	BIM1
0.62636	YPR044C	OPI11
0.62653	YLL033W	IRC19
0.62668	YLR044C	PDC1
0.62682	YJL132W	---
0.627	YER152C	---
0.62726	YLR260W	LCB5
0.62736	YJR038C	---
0.62779	YIL029C	EMA17
0.62789	YGL263W	COS12
0.62827	YBR299W	MAL32
0.62834	YOL033W	MSE1
0.62896	YKL067W	YNK1
0.62904	YLR373C	VID22
0.62909	YGR204W	ADE3
0.62943	YDR242W	AMD2
0.62943	YOR330C	MIP1
0.6298	YKR006C	MRPL13
0.63094	YJL049W	CHM7
0.63283	YGR165W	MRPS35
0.633	YOR331C	---
0.63332	YEL039C	CYC7
0.63418	YGL203C	KEX1
0.63418	YPR074C	TKL1
0.63439	YKR042W	UTH1
0.63443	YLR084C	RAX2
0.63461	YGR109C	CLB6
0.63564	YOL114C	PTH4
0.63852	YFL040W	---
0.63869	YPL129W	TAF14
0.63901	YPL198W	RPL7B
0.63931	YBR078W	ECM33
0.63967	YML059C	NTE1
0.6412	YKL188C	PAT1
0.64122	YIL120W	QDR1
0.64202	YHR132C	ECM14
0.64227	YIL111W	COX5B
0.64321	YFR040W	SAP155
0.6436	YDR099W	BMH2
0.64444	YOL093W	TRM10
0.64462	YCL038C	ATG22
0.64503	YOL013W-A	---
0.64515	YGR015C	EAT1
0.64603	YKR046C	PLN1
0.64625	YFL056C	AAD6
0.64694	YFR009W	GCN20
0.64715	YPL208W	RKM1
0.64829	YDR466W	PKH3
0.64837	YJR059W	PTK2
0.64942	YHR158C	KEL1
0.64999	YJL133W	MRS3
0.65017	YML007W	YAP1
0.65128	YJL217W	REE1
0.65136	YJL098W	SAP185
0.65202	YOR065W	CYT1
0.65208	YCR004C	YCP4
0.65211	YLR099C	ICT1
0.65285	YPL065W	VPS28
0.65482	YMR052W	FAR3
0.65522	YOR192C	THI72
0.65538	YFL030W	AGX1
0.6556	YGR123C	PPT1
0.65563	YGR018C	YGR018C
0.65621	YOL082W	ATG19
0.65703	YJL065C	DLS1
0.65707	YML072C	TCB3
0.65739	YPR065W	ROX1
0.65757	YNL168C	FMP41
0.65773	YPL042C	SSN3
0.65779	YLR057W	MNL2
0.65809	YDR421W	ARO80
0.65849	YLR412W	BER1
0.6589	YGR062C	COX18
0.65895	YDR005C	MAF1
0.65954	YGR022C
0.66134	YNL298W	CLA4
0.66186	YOR332W	VMA4
0.66188	YDL234C	GYP7
0.66259	YOR008C	SLG1
0.6627	YNL106C	INP52
0.66284	YOR007C	SGT2
0.66306	YNL056W	OCA2
0.66323	YNL322C	KRE1
0.66368	YDR007W	TRP1
0.66368	YJL142C	IRC9
0.66421	YOR293W	RPS10A
0.66463	YFL033C	RIM15
0.66499	YIL023C	YKE4
0.66595	YNL253W	TEX1
0.66667	YCR011C	ADP1
0.66697	YDR049W	VMS1
0.66709	YPR122W	AXL1
0.66747	YDR329C	PEX3
0.66786	YKL150W	MCR1
0.66815	YBL090W	MRP21
0.66852	YGL042C	---
0.66913	YJR054W	KCH1
0.66916	YDR194C	MSS116
0.66923	YGL017W	ATE1
0.67002	YJL064W	---
0.67033	YOR058C	ASE1
0.67071	YNL025C	SSN8
0.67088	YPL223C	GRE1
0.67103	YHL003C	LAG1
0.67151	YOR351C	MEK1
0.67199	YPL206C	PGC1
0.6722	YKL211C	TRP3
0.67225	YGL167C	PMR1
0.67339	YDR219C	MFB1
0.67378	YGL175C	SAE2
0.67387	YCL030C	HIS4
0.67436	YDR295C	HDA2
0.67464	YJR125C	ENT3
0.67547	YLR341W	SPO77
0.67727	YAL040C	CLN3
0.67846	YDR333C	RQC1
0.67864	YJL102W	MEF2
0.67878	YDR388W	RVS167
0.67885	YOL129W	VPS68
0.68028	YMR044W	IOC4
0.68081	YDR456W	NHX1
0.68097	YDL186W	---
0.68132	YLR095C	IOC2
0.68134	YNR005C	---
0.68178	YMR053C	STB2
0.68227	YKL065C	YET1
0.68295	YER044C	ERG28
0.68308	YEL047C	FRD1
0.68311	YLR453C	RIF2
0.68366	YPR078C	---
0.68492	YJR092W	BUD4
0.68494	YKR061W	KTR2
0.68623	YIR039C	YPS6
0.68628	YHL019C	APM2
0.68644	YJR049C	UTR1
0.6868	YMR317W	---
0.68694	YOL138C	RTC1
0.68754	YEL057C	SDD1
0.688	YDR349C	YPS7
0.68824	YPL060W	MFM1
0.68861	YMR151W	YIM2
0.68883	YLR257W
0.68929	YGL014W	PUF4
0.68969	YDR048C	---
0.68985	YOR140W	SFL1
0.6899	YOR087W	YVC1
0.69011	YNL259C	ATX1
0.69229	YNL123W	NMA111
0.69252	YBR023C	CHS3
0.69285	YMR055C	BUB2
0.69308	YLR432W	IMD3
0.69339	YIL114C	POR2
0.69437	YGL076C	RPL7A
0.69494	YBR181C	RPS6B
0.69502	YOL108C	INO4
0.69515	YMR179W	SPT21
0.69527	YHR150W	PEX28
0.69536	YGR259C	---
0.69574	YDR278C	---
0.69596	YOL111C	MDY2
0.69607	YJL132W
0.6962	YLR035C	MLH2
0.69632	YMR120C	ADE17
0.69647	YOR323C	PRO2
0.69649	YCR016W
0.69679	YGR017W
0.69739	YMR080C	NAM7
0.69757	YGL177W	---
0.69831	YEL033W	MTC7
0.69856	YIR029W	DAL2
0.69865	YDL146W	LDB17
0.69881	YJR066W	TOR1
0.69883	YHL031C	GOS1
0.69896	YER178W	PDA1
0.69904	YOL116W	MSN1
0.69919	YDR077W	SED1
0.6993	YIL158W	AIM20
0.69938	YML034W	SRC1
0.7001	YMR286W	MRPL33
0.7006	YOR130C	ORT1
0.70152	YER161C	SPT2
0.70193	YBR099C	---
0.70194	YOR026W	BUB3
0.70268	YDR068W	DOS2
0.70305	YOL030W	GAS5
0.70315	YOR334W	MRS2
0.70349	YGR125W
0.70419	YLR426W	TDA5
0.70435	YKR084C	HBS1
0.70444	YHR029C	YHI9
0.7045	YJL096W	MRPL49
0.70461	YJR091C	JSN1
0.70464	YMR026C	PEX12
0.7051	YNL173C	MDG1
0.70523	YFR022W	ROG3
0.70546	YNL288W	CAS40
0.7057	YMR219W	ESC1
0.70596	YJR090C	GRR1
0.70616	YKL148C	SDH1
0.7068	YLR234W	TOP3
0.70732	YJL068C	---
0.7079	YGR014W	MSB2
0.7083	YDR382W	RPP2B
0.70838	YER145C	FTR1
0.70974	YNL170W	---
0.71034	YOL044W	PEX15
0.71036	YLR342W	FKS1
0.71055	YBL022C	PIM1
0.71082	YDL130W	RPP1B
0.71225	YOR337W	TEA1
0.71274	YDR104C	SPO71
0.71347	YNR018W	RCF2
0.71393	YDL218W	---
0.71403	YDR440W	DOT1
0.71411	YLR366W
0.71427	YNL291C	MID1
0.71475	YNL249C	MPA43
0.71484	YER180C	ISC10
0.71557	YFL014W	HSP12
0.71577	YGL019W	CKB1
0.71598	YAL065C
0.71621	YDR241W	BUD26
0.71678	YGL210W	YTP32
0.71824	YGL163C	RAD54
0.71829	YOR304W	ISW2
0.71832	YDL190C	UFD2
0.71833	YPR051W	MAK3
0.71947	YGR026W
0.7196	YHR130C
0.7207	YDL232W	OST4
0.72083	YPL244C	HUT1
0.72092	YDR134C	CCW22
0.72121	YFL051C	---
0.7216	YDR340W
0.72172	YDR417C	---
0.72177	YGR040W	KSS1
0.72261	YNL246W	VPS75
0.7231	YLR017W	MEU1
0.72423	YOR023C	AHC1
0.72468	YDR151C	CTH1
0.72496	YGL131C	SNT2
0.72544	YLR064W	PER33
0.72546	YNL010W	PYP1
0.72572	YMR171C	EAR1
0.726	YOR027W	STI1
0.72646	YBR027C	---
0.72688	YMR069W	NAT4
0.72747	YPR135W	CTF4
0.72793	YKR013W	PRY2
0.72818	YNL095C	---
0.72859	YLR285W	NNT1
0.72887	YGL095C	VPS45
0.72913	YIR034C	LYS1
0.7297	YBR280C	SAF1
0.72993	YMR230W	RPS10B
0.72998	YDL224C	WHI4
0.73023	YBR100W	MMS4
0.73029	YNL329C	PEX6
0.7305	YJR098C	---
0.73051	YPR057W	BRR1
0.7308	YKR017C	HEL1
0.73094	YML024W	RPS17A
0.73099	YJL077C	ICS3
0.73145	YDR483W	KRE2
0.73169	YMR032W	HOF1
0.73179	YNL195C	---
0.73274	YPR015C	---
0.73277	YNL051W	COG5
0.73409	YLR343W	GAS2
0.73439	YGL046W	---
0.73494	YPR153W	MAY24
0.73551	YNL128W	TEP1
0.73565	YOR001W	RRP6
0.73568	YOR303W	CPA1
0.73607	YML081C-A	ATP18
0.73662	YDR120C	TRM1
0.73713	YHR159W	TDA11
0.73779	YBL021C	HAP3
0.73886	YNL093W	YPT53
0.73888	YBR231C	SWC5
0.73893	YBR277C	---
0.7391	YBR073W	RDH54
0.7391	YJL063C	MRPL8
0.73928	YNL227C	JJJ1
0.73953	YPL262W	FUM1
0.73955	YNL097C	PHO23
0.73991	YGR228W	---
0.7401	YML067C	ERV41
0.74086	YER124C	DSE1
0.74177	YKR043C	SHB17
0.74222	YOR384W	FRE5
0.74241	YDR405W	MRP20
0.74258	YML056C	IMD4
0.74279	YBR054W	YRO2
0.74299	YHR021W-A	ECM12
0.74301	YJR075W	HOC1
0.74316	YDR372C	VPS74
0.74368	YER078C	ICP55
0.74393	YDR076W	RAD55
0.74405	YFR018C	---
0.74419	YGR139W
0.7442	YAL048C	GEN1
0.74456	YPL019C	VTC3
0.74487	YDR523C	SPS1
0.74507	YIL140W	AXL2
0.74517	YKL215C	OXP1
0.74522	YDR014W	RAD61
0.74545	YDL104C	QRI7
0.74562	YHL021C	AIM17
0.74616	YDR268W	MSW1
0.7462	YGR244C	LSC2
0.74658	YMR119W	ASI1
0.74712	YKL184W	SPE1
0.74725	YKL202W	---
0.7484	YNL224C	SQS1
0.74901	YDL119C	HEM25
0.74919	YGR220C	MRPL9
0.74923	YOL080C	REX4
0.74994	YNL233W	BNI4
0.75029	YKL205W	LOS1
0.7505	YML010C-B	---
0.75077	YDR493W	MZM1
0.75081	YHR032W	ERC1
0.75114	YGL064C	MRH4
0.75138	YER075C	PTP3
0.752	YGL049C	TIF4632
0.75281	YDR078C	SHU2
0.75291	YOR274W	MOD5
0.75293	YNR051C	BRE5
0.75371	YJL043W	---
0.75446	YMR225C	MRPL44
0.75458	YBR227C	MCX1
0.75492	YKL222C	---
0.75524	YLR079W	SIC1
0.75545	YML081W	TDA9
0.75592	YGL147C	RPL9A
0.75675	YDR063W	AIM7
0.75684	YLR267W	BOP2
0.75687	YOR358W	HAP5
0.7581	YBL102W	SFT2
0.75822	YKL096W	CWP1
0.75892	YCL076W	---
0.75896	YOL032W	OPI10
0.75921	YNL134C	---
0.75934	YOL124C	TRM11
0.75965	YGL109W	---
0.75986	YER039C	HVG1
0.76033	YBR084C-A	RPL19A
0.76034	YOL119C	MCH4
0.76036	YCR094W	CDC50
0.76078	YER097W	---
0.76084	YGR085C	RPL11B
0.76114	YDR089W	VTC5
0.76134	YAL039C	CYC3
0.76174	YOR124C	UBP2
0.762	YGR283C	---
0.76209	YPL194W	DDC1
0.7622	YGL194C	HOS2
0.76274	YLL014W	EMC6
0.76285	YMR143W	RPS16A
0.76292	YGR001C	EFM5
0.76337	YGL066W	SGF73
0.76406	YBR066C	NRG2
0.76456	YDR249C	---
0.76456	YPL134C	ODC1
0.76469	YAL043C-a
0.76471	YOR131C
0.7652	YCR019W	MAK32
0.76602	YBR156C	SLI15
0.76625	YLR375W	STP3
0.76626	YFL054C	AQY3
0.76645	YHR182W	GYM1
0.76645	YPL256C	CLN2
0.76653	YDR161W	ACL4
0.76653	YOL075C
0.76659	YML002W
0.76664	YER187W	---
0.76731	YPL059W	GRX5
0.76856	YDR363W	ESC2
0.76859	YJR020W	---
0.76866	YNL054W	VAC7
0.76876	YGR053C	MCO32
0.76883	YMR214W	SCJ1
0.76912	YKL130C	SHE2
0.76939	YDR050C	TPI1
0.76957	YHR123W	EPT1
0.76962	YDL065C	PEX19
0.76967	YML033W
0.76995	YDR098C	GRX3
0.77007	YGR281W	YOR1
0.77072	YLR251W	SYM1
0.77084	YBR145W	ADH5
0.77118	YDR107C	TMN2
0.77142	YPL239W	YAR1
0.77167	YDR262W	---
0.77179	YGR134W	CAF130
0.77201	YKL166C	TPK3
0.77207	YMR304W	UBP15
0.77239	YJR031C	GEA1
0.77266	YNL241C	ZWF1
0.77271	YOR055W
0.77292	YNL035C	---
0.77365	YNL273W	TOF1
0.77381	YNL269W	BSC4
0.77443	YLR448W	RPL6B
0.77465	YPR049C	ATG11
0.77481	YLR111W
0.77514	YPR020W	ATP20
0.77526	YKL064W	MNR2
0.77609	YDL023C	---
0.77678	YDR126W	SWF1
0.77684	YIL116W	HIS5
0.77706	YHR114W	BZZ1
0.77741	YER027C	GAL83
0.77743	YOR307C	SLY41
0.77811	YML124C	TUB3
0.77859	YGL234W	ADE5,7
0.77877	YBL099W	ATP1
0.77942	YDR462W	MRPL28
0.78009	YKL033W-A	---
0.78027	YAR018C	KIN3
0.78099	YCR003W	MRPL32
0.78109	YMR127C	SAS2
0.78111	YLL021W	SPA2
0.78114	YIL058W	---
0.78174	YPR116W	RRG8
0.78188	YKL109W	HAP4
0.78296	YER090W	TRP2
0.78377	YBR043C	QDR3
0.78456	YOR041C
0.78489	YJR140C	HIR3
0.785	YLL030C	RRT7
0.78517	YPL097W	MSY1
0.78552	YBR165W	UBS1
0.78584	YHR129C	ARP1
0.78585	YHR075C	PPE1
0.78628	YCR065W	HCM1
0.78637	YGL127C	SOH1
0.78638	YFR032C	RRT5
0.78689	YJL216C	IMA5
0.78698	YEL020C	PXP1
0.78702	YPL090C	RPS6A
0.7875	YDR067C	OCA6
0.78763	YDR294C	DPL1
0.78769	YKL142W	MRP8
0.78773	YOR379C	---
0.78776	YEL062W	NPR2
0.78791	YPL261C
0.78852	YDR154C
0.78871	YLL059C	---
0.78903	YNL141W	AAH1
0.78928	YKR001C	VPS1
0.78954	YDR080W	VPS41
0.79013	YPR200C	ARR2
0.79085	YPR158W	CUR1
0.79122	YMR201C	RAD14
0.79152	YDR444W	---
0.79185	YIL141W	---
0.7921	YJL082W	IML2
0.79217	YDL125C	HNT1
0.79289	YPL070W	MUK1
0.79293	YKL149C	DBR1
0.79306	YER143W	DDI1
0.79311	YJR070C	LIA1
0.79335	YJL112W	MDV1
0.79352	YDL215C	GDH2
0.79388	YPR179C	HDA3
0.79389	YDL101C	DUN1
0.79399	YER153C	PET122
0.79431	YGR052W	FMP48
0.795	YPL118W	MRP51
0.79529	YLR067C	PET309
0.79531	YCL026C-A	FRM2
0.79545	YBR294W	SUL1
0.7959	YBR246W	RRT2
0.79611	YPR031W	NTO1
0.7965	YMR029C	FAR8
0.79676	YEL038W	UTR4
0.79676	YOL155C	HPF1
0.7975	YPR120C	CLB5
0.79756	YMR018W	PEX9
0.79796	YER119C-A	---
0.79834	YDR029W	---
0.79834	YMR157C	AIM36
0.79874	YPL184C	MRN1
0.79898	YOR277C
0.79915	YBR077C	SLM4
0.79928	YDR130C	FIN1
0.79944	YHL040C	ARN1
0.80042	YBL013W	FMT1
0.80075	YDR502C	SAM2
0.80127	YDL074C	BRE1
0.80136	YMR162C	DNF3
0.80154	YLR346C	CIS1
0.80171	YOL106W	---
0.8021	YDL176W	IPF1
0.80241	YMR025W	CSI1
0.80245	YLR331C	JIP3
0.80295	YKL017C	HCS1
0.80336	YLR016C	PML1
0.80405	YHR179W	OYE2
0.80432	YLR089C	ALT1
0.80451	YNL107W	YAF9
0.80455	YOL062C	APM4
0.80538	YDR386W	MUS81
0.80542	YLR425W	TUS1
0.80546	YDR181C	SAS4
0.80595	YLR294C
0.80646	YJR077C	MIR1
0.80679	YML006C	GIS4
0.80686	YKL134C	OCT1
0.80775	YOR078W	BUD21
0.80781	YPL230W	USV1
0.80795	YML086C	ALO1
0.80823	YJL080C	SCP160
0.80878	YDR179C	CSN9
0.80893	YNL104C	LEU4
0.8091	YMR012W	CLU1
0.80968	YAL011W	SWC3
0.80992	YLL054C	---
0.81006	YDR399W	HPT1
0.81012	YMR284W	YKU70
0.81057	YNL326C	PFA3
0.81066	YMR247C	RKR1
0.81084	YJL020C	BBC1
0.81131	YPR185W	ATG13
0.81154	YCR014C	POL4
0.81238	YOL052C	SPE2
0.81252	YMR066W	SOV1
0.8129	YPR132W	RPS23B
0.81295	YNL015W	PBI2
0.8137	YDR025W	RPS11A
0.81372	YAL007C	ERP2
0.81435	YMR154C	RIM13
0.81464	YPL201C	YIG1
0.81474	YDL037C	BSC1
0.81505	YFR032C-A	RPL29
0.81523	YBR271W	EFM2
0.81644	YDR070C	FMP16
0.81652	YGL054C	ERV14
0.81669	YPR012W	---
0.81671	YNR064C	---
0.81686	YDL051W	LHP1
0.81694	YGL126W	SCS3
0.81707	YLR123C	---
0.81708	YNL197C	WHI3
0.81733	YOR309C	---
0.81742	YOL071W	SDH5
0.81765	YER181C	---
0.81766	YPR159W	KRE6
0.81781	YHR163W	SOL3
0.81804	YKL101W	HSL1
0.81835	YNL140C	---
0.81845	YPL008W	CHL1
0.81848	YPL177C	CUP9
0.81905	YOR044W	IRC23
0.81914	YMR064W	AEP1
0.8192	YAR044W
0.81946	YPR126C	---
0.81956	YDR090C	ILT1
0.8196	YDR501W	PLM2
0.81988	YBR059C	AKL1
0.8209	YJR120W	---
0.82108	YDL156W	CMR1
0.82152	YGL005C	COG7
0.82152	YGR032W	GSC2
0.82152	YHR059W	FYV4
0.82161	YGR148C	RPL24B
0.8218	YLR443W	ECM7
0.82208	YLR190W	MMR1
0.82213	YOL163W	---
0.82215	YIL119C	RPI1
0.82221	YDL038C	---
0.82272	YLR081W	GAL2
0.82321	YLR019W	PSR2
0.82329	YBL052C	SAS3
0.82343	YBR051W	---
0.82344	YLL012W	YEH1
0.82388	YMR007W	---
0.82401	YBR291C	CTP1
0.82407	YFL034W	MIL1
0.82452	YDR004W	RAD57
0.82454	YNL230C	ELA1
0.82472	YLL028W	TPO1
0.82477	YGR235C	MIC26
0.82513	YPL197C
0.82572	YDL061C	RPS29B
0.8259	YDR171W	HSP42
0.82605	YGR239C	PEX21
0.82625	YNL069C	RPL16B
0.82639	YMR003W	AIM34
0.82693	YIL101C	XBP1
0.82741	YOL002C	IZH2
0.82743	YBR083W	TEC1
0.82782	YPL200W	CSM4
0.82823	YDR309C	GIC2
0.82858	YBR255W	MTC4
0.82903	YMR315W	---
0.82909	YDL067C	COX9
0.83026	YKR102W	FLO10
0.83046	YGR035C
0.83143	YDR314C	RAD34
0.83177	YGL041C	---
0.83203	YAL024C	LTE1
0.83213	YDR193W
0.83216	YKR003W	OSH6
0.83321	YPR146C	---
0.83338	YOR094W	ARF3
0.83391	YGL146C	RRT6
0.83401	YPL216W
0.83436	YBR104W	YMC2
0.83449	YML048W-A	---
0.83479	YKL120W	OAC1
0.83481	YPR109W	GLD1
0.83498	YBR050C	REG2
0.83511	YOR305W	RRG7
0.83525	YCR020C	PET18
0.83526	YDL216C	RRI1
0.83537	YNL323W	LEM3
0.83555	YEL006W	YEA6
0.83564	YDL059C	RAD59
0.83589	YDL077C	VAM6
0.83616	YDR061W
0.8364	YDR443C	SSN2
0.83667	YHR184W	SPO3
0.83671	YBL055C	---
0.83709	YOL108C	INO4
0.83712	YKR056W	TRM2
0.83716	YDR155C	CRP1
0.83743	YPL066W	RGL1
0.83753	YOR132W	VPS17
0.83771	YML060W	OGG1
0.83788	YLR400W
0.83832	YBR290W	BSD2
0.83872	YMR152W	YIM1
0.83889	YHR210C
0.83889	YLR072W	LAM6
0.8394	YPL166W	ATG29
0.83983	YIL102C	---
0.83996	YJL177W	RPL17B
0.8401	YJL059W	YHC3
0.84015	YDR282C	MRX10
0.84052	YOL084W	PHM7
0.84055	YAL034C	FUN19
0.84058	YDR209C
0.84117	YPR189W	SKI3
0.84136	YJL150W
0.84199	YGR262C	BUD32
0.84199	YLR211C	ATG38
0.84201	YEL067C
0.84203	YBR024W	SCO2
0.84221	YLR120C	YPS1
0.84229	YGL125W	MET13
0.84256	YFL004W	VTC2
0.84281	YDR069C	DOA4
0.84338	YLL052C	AQY2
0.84425	YGL016W	KAP122
0.84428	YGL255W	ZRT1
0.84434	YHL036W	MUP3
0.84457	YBL066C	SEF1
0.84459	YIL164C	NIT1
0.84513	YLR278C
0.84519	YGR230W	BNS1
0.846	YMR163C	INP2
0.84603	YDR036C	EHD3
0.84605	YOR306C	MCH5
0.84617	YKR029C	SET3
0.84769	YPL027W	SMA1
0.848	YHL024W	RIM4
0.84805	YIL035C	CKA1
0.84821	YJL151C	SNA3
0.84873	YFR010W	UBP6
0.84889	YBR250W	SPO23
0.84897	YBR111C	YSA1
0.84913	YOL112W	MSB4
0.84941	YLL016W	SDC25
0.84952	YDL213C	NOP6
0.85007	YOL064C	MET22
0.85012	YJR040W	GEF1
0.85013	YLR224W	UCC1
0.85014	YJR043C	POL32
0.85035	YLR390W-A	CCW14
0.85055	YER111C	SWI4
0.85057	YER033C	ZRG8
0.85066	YGR076C	MRPL25
0.85086	YLR012C	---
0.85118	YML116W	ATR1
0.85169	YML042W	CAT2
0.85181	YEL016C	NPP2
0.85191	YJL161W	FMP33
0.85191	YOL059W	GPD2
0.85236	YPL215W	CBP3
0.85274	YOR084W	LPX1
0.85306	YPR130C	---
0.85326	YBR116C	---
0.85327	YML058W	SML1
0.85364	YDR425W	SNX41
0.85447	YNL046W	---
0.85472	YJR001W	AVT1
0.85485	YBL061C	SKT5
0.85501	YDR057W	YOS9
0.85507	YLR121C	YPS3
0.85524	YBR273C	UBX7
0.85529	YLR042C	---
0.85531	YPL053C	KTR6
0.85583	YGR033C	TIM21
0.85613	YMR141C	---
0.85715	YBR003W	COQ1
0.85719	YOR374W	ALD4
0.85784	YDR400W	URH1
0.85795	YER061C	CEM1
0.85802	YOR311C	DGK1
0.85828	YKL216W	URA1
0.85835	YLL046C	RNP1
0.85906	YDR132C	MRX16
0.85914	YGR237C	---
0.8596	YCR024C-A	PMP1
0.86024	YMR138W	CIN4
0.86031	YAR035W	YAT1
0.86034	YDR115W	MRX14
0.86099	YDR507C	GIN4
0.86101	YER144C	UBP5
0.86127	YOR386W	PHR1
0.86132	YMR027W	---
0.86141	YDL189W	RBS1
0.86167	YDR131C
0.86178	YBR009C	HHF1
0.86179	YML052W	SUR7
0.86184	YMR304C-A	---
0.86286	YPL170W	DAP1
0.86342	YPL033C	SRL4
0.86368	YPL225W	---
0.86381	YOL095C	HMI1
0.86404	YMR139W	RIM11
0.8641	YOR377W	ATF1
0.86415	YJR011C	---
0.86445	YDL233W	MFG1
0.86451	YMR103C	---
0.86482	YFR048W	RMD8
0.86492	YPL137C	GIP3
0.86499	YJL058C	BIT61
0.86528	YML070W	DAK1
0.86542	YKL127W	PGM1
0.86558	YGL160W	AIM14
0.86596	YPL023C	MET12
0.867	YDR152W	GIR2
0.86726	YER037W	PHM8
0.86729	YJL129C	TRK1
0.86749	YGR077C	PEX8
0.86768	YPL227C	ALG5
0.86781	YLR050C	EMA19
0.86813	YFR030W	MET10
0.8682	YIR002C	MPH1
0.86822	YLR461W	PAU4
0.86851	YFR013W	IOC3
0.86867	YHR005C	GPA1
0.86906	YJL139C	YUR1
0.86911	YOR100C	CRC1
0.86952	YHR195W	NVJ1
0.86952	YLR047C	FRE8
0.86952	YPL022W	RAD1
0.86979	YLR327C	TMA10
0.87052	YBR206W
0.87101	YDL076C	RXT3
0.87165	YMR316W	DIA1
0.87167	YLL048C	YBT1
0.8719	YDR446W	ECM11
0.87271	YPR030W	CSR2
0.87275	YDR119W	VBA4
0.87319	YJL141C	YAK1
0.87332	YDR008C	---
0.87369	YPL220W	RPL1A
0.87408	YLR004C	THI73
0.87431	YDL096C	OPI6
0.87457	YLR282C
0.87464	YCL005W	LDB16
0.87549	YMR223W	UBP8
0.87557	YBR006W	UGA2
0.87591	YMR306W	FKS3
0.87622	YMR031W-A	---
0.87643	YBR034C	HMT1
0.87675	YDR117C	TMA64
0.87675	YDR266C	HEL2
0.87691	YNL108C	---
0.87718	YLR444C	---
0.87721	YOR354C	MSC6
0.87736	YOR013W	---
0.8778	YAL023C	PMT2
0.87783	YNL022C	RCM1
0.87806	YDR191W	HST4
0.87843	YDR105C	TMS1
0.87874	YNL283C	WSC2
0.87919	YBL027W	RPL19B
0.87929	YML057W	CMP2
0.87987	YNL280C	ERG24
0.88	YLL063C	AYT1
0.88027	YKL198C	PTK1
0.88029	YER050C	RSM18
0.88086	YNL193W	---
0.88098	YDR350C	ATP22
0.88148	YAL045C	---
0.88176	YJL206C	---
0.8819	YIL137C	TMA108
0.88229	YCR075C	ERS1
0.8823	YLR093C	NYV1
0.88233	YOR083W	WHI5
0.88255	YBR108W	AIM3
0.88263	YNR069C	BSC5
0.88265	YOL056W	GPM3
0.88278	YLR306W	UBC12
0.88288	YKL107W
0.88295	YFL050C	ALR2
0.8832	YOR036W	PEP12
0.88351	YLR258W	GSY2
0.88368	YIR003W	AIM21
0.88385	YFL035C-B	RPL22B
0.88413	YGR248W	SOL4
0.88459	YGL053W	PRM8
0.88465	YOR366W	---
0.88493	YLR429W	CRN1
0.88526	YDL062W	---
0.88535	YEL043W	GTA1
0.88558	YMR135C	GID8
0.88566	YFR024C	LSB3
0.88593	YLR018C	POM34
0.8861	YNL111C	CYB5
0.88627	YMR244C-A	COA6
0.88645	YPR167C	MET16
0.88654	YDL134C-A	RPL41B
0.88674	YNL328C	MDJ2
0.88708	YLR456W	---
0.88742	YLR312C	ATG39
0.88757	YMR096W	SNZ1
0.88766	YPL078C	ATP4
0.88786	YER077C	MRX1
0.88811	YIL138C	TPM2
0.88812	YMR172W	HOT1
0.88862	YPR050C	---
0.88882	YBR233W	PBP2
0.88903	YGR110W	CLD1
0.88916	YDR110W	FOB1
0.8894	YKL020C	SPT23
0.88953	YML030W	RCF1
0.8899	YKR028W	SAP190
0.88991	YPL270W	MDL2
0.88995	YJR051W	OSM1
0.89024	YAR037W
0.89061	YBL059W	IAI11
0.89112	YNL299W	TRF5
0.89158	YPL207W	TYW1
0.89193	YCL046W
0.89237	YOR085W	OST3
0.89255	YOR375C	GDH1
0.89276	YMR316C-A	---
0.89302	YDL121C	EXP1
0.89305	YPR058W	YMC1
0.89328	YGL161C	YIP5
0.89329	YBR031W	RPL4A
0.89334	YJR084W	---
0.89338	YLL009C	COX17
0.89345	YPR054W	SMK1
0.89391	YMR119W-A	---
0.89416	YGR092W	DBF2
0.89439	YCR026C	NPP1
0.89463	YNL008C	ASI3
0.8954	YNL234W	---
0.89561	YBR141C	BMT2
0.89613	YNL155W	CUZ1
0.89617	YMR153C-A	---
0.89622	YNL087W	TCB2
0.89682	YOR289W	---
0.89722	YBR048W	RPS11B
0.89739	YIL057C	RGI2
0.89784	YDR206W	EBS1
0.89785	YAL013W	DEP1
0.89838	YPR192W	AQY1
0.89846	YKL053C-A	MDM35
0.89859	YLR034C	SMF3
0.8988	YCR077C	PAT1
0.89885	YJL030W	MAD2
0.89956	YBR007C	DSF2
0.8996	YMR167W	MLH1
0.89977	YMR158W	MRPS8
0.89999	YBR180W	DTR1
0.90064	YNL028W	---
0.90161	YHL008C
0.90179	YMR156C	TPP1
0.90199	YNR065C	---
0.90207	YBR251W	MRPS5
0.90215	YGL070C	RPB9
0.90226	YOR308C	SNU66
0.90251	YPL081W	RPS9A
0.90292	YJR095W	SFC1
0.90293	YLL062C	MHT1
0.90308	YOL131W	---
0.90347	YML110C	COQ5
0.90356	YOL126C	MDH2
0.90406	YPR145W	ASN1
0.90421	YNR049C	MSO1
0.90432	YJR121W	ATP2
0.90467	YPR141C	KAR3
0.90472	YJL046W	AIM22
0.90498	YOL107W	---
0.90516	YEL054C	RPL12A
0.90543	YLR287C
0.9055	YMR271C	URA10
0.90551	YCL023C	---
0.90575	YGL209W	MIG2
0.90593	YOL061W	PRS5
0.90612	YJR150C	DAN1
0.90654	YIR030C	DCG1
0.90674	YEL059W	HHY1
0.90685	YDR488C	PAC11
0.9074	YPR127W	---
0.90752	YJL187C	SWE1
0.90769	YDL203C	ACK1
0.90788	YOR059C	LPL1
0.90859	YBL062W	---
0.90899	YPL195W	APL5
0.90902	YHR031C	RRM3
0.90907	YAR003W	SWD1
0.90911	YJR024C	MDE1
0.90916	YAL042W	ERV46
0.90919	YLL001W	DNM1
0.90922	YDL223C	HBT1
0.90927	YOR011W	AUS1
0.90941	YFR025C	HIS2
0.90968	YLR254C	NDL1
0.90971	YOL012C	HTZ1
0.90971	YOR024W	---
0.90975	YDR393W	SHE9
0.90977	YKR045C	---
0.90984	YMR215W	GAS3
0.91038	YPL098C	MGR2
0.91063	YHR045W	---
0.91065	YML099C	ARG81
0.91129	YER064C	VHR2
0.91129	YNR010W	CSE2
0.91137	YPL234C	VMA11
0.91151	YNL184C	---
0.91153	YDL180W	---
0.91157	YBL087C	RPL23A
0.91161	YDR205W	MSC2
0.91185	YDL068W	---
0.91185	YPL187W	MF(ALPHA)1
0.91225	YPL213W	LEA1
0.91241	YLR056W	ERG3
0.91244	YGL108C	---
0.91262	YBR258C	SHG1
0.91271	YEL028W
0.91274	YOR371C	GPB1
0.91292	YGR059W	SPR3
0.91327	YLL053C	---
0.91332	YOR265W	RBL2
0.91357	YPR063C	---
0.91372	YNL005C	MRP7
0.91386	YGL217C	---
0.91387	YOL137W	BSC6
0.91421	YMR186W	HSC82
0.91425	YCR067C	SED4
0.9146	YML038C	YMD8
0.91528	YEL017W	GTT3
0.91536	YIL160C	POT1
0.91542	YLR382C	NAM2
0.91556	YDL155W	CLB3
0.9157	YMR081C	ISF1
0.91577	YGR018C	---
0.9163	YPL185W
0.91656	YOR185C	GSP2
0.917	YOR033C	EXO1
0.91725	YMR216C	SKY1
0.91727	YBR162W-A	YSY6
0.91742	YJL078C	PRY3
0.91768	YPL240C	HSP82
0.91818	YNR055C	HOL1
0.91832	YDR426C
0.91891	YDL200C	MGT1
0.91906	YDL035C	GPR1
0.91931	YMR022W	UBC7
0.91932	YKR039W	GAP1
0.91942	YNL187W	SWT21
0.92006	YOL054W	PSH1
0.92054	YPR149W	NCE102
0.92097	YBR228W	SLX1
0.92098	YOL104C	NDJ1
0.92099	YML107C	PML39
0.92119	YGL002W	ERP6
0.92182	YDR135C	YCF1
0.92192	YCR084C	TUP1
0.92212	YMR155W	---
0.92215	YIL133C	RPL16A
0.92242	YNL336W	COS1
0.92261	YER062C	GPP2
0.92324	YFL018C	LPD1
0.92325	YLR014C	PPR1
0.92414	YKL128C	PMU1
0.92425	YKL092C	BUD2
0.92426	YDL110C	TMA17
0.92493	YEL011W	GLC3
0.92496	YML102C-A	---
0.92527	YCR066W	RAD18
0.92546	YLL043W	FPS1
0.92581	YBR036C	CSG2
0.92627	YGR240C	PFK1
0.92674	YMR184W	ADD37
0.92725	YDR469W	SDC1
0.92745	YCR050C	---
0.92771	YNR002C	ATO2
0.92775	YML061C	PIF1
0.92789	YGL086W	MAD1
0.92794	YDL078C	MDH3
0.92805	YEL001C	IRC22
0.92822	YGL024W	---
0.92831	YMR202W	ERG2
0.92851	YGL027C	CWH41
0.92934	YOR031W	CRS5
0.92971	YNL242W	ATG2
0.93012	YNL285W	---
0.93015	YMR187C	---
0.93027	YOL031C	SIL1
0.93029	YNL202W	SPS19
0.93031	YBR071W	---
0.93075	YPL036W	PMA2
0.93111	YPL062W	---
0.93126	YMR132C	JLP2
0.93136	YDL241W	---
0.93189	YDR480W	DIG2
0.93307	YDR239C
0.93308	YGL071W	AFT1
0.93362	YBR269C	SDH8
0.93363	YHL032C	GUT1
0.93383	YBR012C	---
0.93384	YPR005C	HAL1
0.93423	YBL016W	FUS3
0.93452	YER113C	TMN3
0.93499	YBL005W	PDR3
0.9353	YDL089W	NUR1
0.93665	YMR030W	RSF1
0.93719	YDL002C	NHP10
0.93721	YGL010W	MPO1
0.93755	YJL067W	---
[truncated: 2,800 more rows]

## Sheet: Suppressors SD>1.5
norm colony size	ORF name	gene name
0	YAL047C	SPC72
0	YAL054C	ACS1
0	YAR031W	PRM9
0	YBL006C	LDB7
0	YBL012C	---
0	YBL044W	---
0	YBL058W	SHP1
0	YBR042C	CST26
0	YBR056W	MRX18
0	YBR062C	---
0	YBR131W	CCZ1
0	YBR279W	PAF1
0	YBR289W	SNF5
0	YCL008C	STP22
0	YCL009C	ILV6
0	YCL025C	AGP1
0	YCL026C
0	YCL027W	FUS1
0	YCL028W	RNQ1
0	YCL029C	BIK1
0	YCL042W
0	YCL044C	MGR1
0	YCL045C	EMC1
0	YCL058C	FYV5
0	YCL060C
0	YCR036W	RBK1
0	YCR037C	PHO87
0	YCR044C	PER1
0	YCR063W	BUD31
0	YCR071C	IMG2
0	YCR073W-A	SOL2
0	YCR081W	SRB8
0	YDL042C	SIR2
0	YDL151C	BUD30
0	YDL159W	STE7
0	YDL181W	INH1
0	YDL198C	GGC1
0	YDL225W	SHS1
0	YDL239C	ADY3
0	YDR092W	UBC13
0	YDR103W	STE5
0	YDR156W	RPA14
0	YDR158W	HOM2
0	YDR159W	SAC3
0	YDR176W	NGG1
0	YDR195W	REF2
0	YDR227W	SIR4
0	YDR286C	MGP12
0	YDR322W	MRPL35
0	YDR516C	EMI2
0	YEL004W	YEA4
0	YER001W	MNN1
0	YER002W	NOP16
0	YER004W	FMP52
0	YER019C-A	SBH2
0	YER019W	ISC1
0	YER020W	GPA2
0	YER040W	GLN3
0	YER041W	YEN1
0	YER042W	MXR1
0	YER044C-A	MEI4
0	YER054C	GIP2
0	YER056C	FCY2
0	YER056C-A	RPL34A
0	YER057C	HMF1
0	YER067C-A
0	YER067W	RGI1
0	YER068W	MOT2
0	YER120W	SCS2
0	YER140W	EMP65
0	YER155C	BEM2
0	YER156C	---
0	YER173W	RAD24
0	YER174C	GRX4
0	YFL032W	---
0	YFL033C	RIM15
0	YFL049W	SWP82
0	YFR008W	FAR7
0	YGL003C	CDH1
0	YGL033W	HOP2
0	YGL105W	ARC1
0	YGL141W	HUL5
0	YGL199C	YGL199C
0	YGL199C	---
0	YGL214W	---
0	YGR006W	PRP18
0	YGR036C	CAX4
0	YGR037C	ACB1
0	YGR042W	MTE1
0	YGR056W	RSC1
0	YGR061C	ADE6
0	YGR078C	PAC10
0	YGR081C	SLX9
0	YGR084C	MRP13
0	YGR104C	SRB5
0	YGR105W	VMA21
0	YGR111W
0	YGR122W
0	YGR159C	NSR1
0	YGR160W
0	YGR161C	RTS3
0	YGR171C	MSM1
0	YGR173W	RBG2
0	YGR174C	CBP4
0	YGR189C	CRH1
0	YGR192C	TDH3
0	YGR193C	PDX1
0	YGR206W	MVB12
0	YGR207C	CIR1
0	YGR208W	SER2
0	YGR209C	TRX2
0	YGR212W	SLI1
0	YGR250C	RIE1
0	YGR279C	SCW4
0	YHL025W	SNF6
0	YHL030W	ECM29
0	YHL043W	ECM34
0	YHR037W	PUT2
0	YHR038W	RRF1
0	YHR039C	MSC7
0	YHR039C-B	VMA10
0	YHR043C	DOG2
0	YHR051W	COX6
0	YHR057C	CPR2
0	YHR060W	VMA22
0	YHR081W	LRP1
0	YHR082C	KSP1
0	YHR086W	NAM8
0	YHR087W	RTC3
0	YHR100C	GEP4
0	YHR103W	SBE22
0	YHR104W	GRE3
0	YHR105W	YPT35
0	YHR116W	COX23
0	YHR193C	EGD2
0	YHR200W	RPN10
0	YHR202W
0	YIL017C	VID28
0	YIL020C	HIS6
0	YIL041W	GVP36
0	YIL054W	---
0	YIL076W	SEC28
0	YIL092W	---
0	YIL093C	RSM25
0	YIL097W	FYV10
0	YIL110W	HPM1
0	YIL148W	RPL40A
0	YIL163C	---
0	YIR044C	---
0	YJL016W	TPH3
0	YJL139C	YUR1
0	YJL148W	RPA34
0	YJL157C	FAR1
0	YJL159W	HSP150
0	YJL163C	---
0	YJL179W	PFD1
0	YJL180C	ATP12
0	YJL184W	GON7
0	YJL188C	BUD19
0	YJL189W	RPL39
0	YJL192C	SOP4
0	YJL200C	ACO2
0	YJR047C	ANB1
0	YKL002W	DID4
0	YKL009W	MRT4
0	YKL011C	CCE1
0	YKL023W	SKA1
0	YKL027W	TCD2
0	YKL046C	DCW1
0	YKL051W	SFK1
0	YKL053W
0	YKL054C	DEF1
0	YKL056C	TMA19
0	YKL057C	NUP120
0	YKL061W	BLI1
0	YKL071W
0	YKL073W	LHS1
0	YKL110C	KTI12
0	YKL118W
0	YKL119C	VPH2
0	YKL121W	DGR2
0	YKL133C	RCI50
0	YKL135C	APL2
0	YKL143W	LTV1
0	YKL156W	RPS27A
0	YKL160W	ELF1
0	YKL162C
0	YKL183W	LOT5
0	YKL204W	EAP1
0	YKR031C	SPO14
0	YLL044W	---
0	YLR011W	LOT6
0	YLR024C	UBR2
0	YLR098C	CHA4
0	YLR118C	TML25
0	YLR171W
0	YLR172C	DPH5
0	YLR183C	TOS4
0	YLR184W
0	YLR225C
0	YLR262C	YPT6
0	YLR308W	CDA2
0	YLR315W	NKP2
0	YLR354C	TAL1
0	YLR357W	RSC2
0	YLR362W	STE11
0	YLR368W	MDM30
0	YLR372W	ELO3
0	YLR384C	IKI3
0	YLR402W
0	YLR417W	VPS36
0	YLR421C	RPN13
0	YLR439W	MRPL4
0	YMR174C	PAI3
0	YMR188C	MRPS17
0	YMR238W	DFG5
0	YMR251W-A	HOR7
0	YNL016W	PUB1
0	YNL029C	KTR5
0	YNL030W	HHF2
0	YNL032W	SIW14
0	YNL049C	SFB2
0	YNL063W	MTQ1
0	YNL117W	MLS1
0	YNL143C	---
0	YNL206C	RTT106
0	YNL304W	YPT11
0	YNL325C	FIG4
0	YNL338W
0	YNR014W	---
0	YNR068C	---
0	YNR073C	MAN2
0	YOL148C	SPT20
0	YOR106W	VAM3
0	YOR107W	RGS2
0	YOR108W	LEU9
0	YOR109W	INP53
0	YOR118W	RTC5
0	YOR121C
0	YOR135C	IRC14
0	YOR137C	SIA1
0	YOR161C	PNS1
0	YOR173W	DCS2
0	YOR175C	ALE1
0	YOR189W	IES4
0	YOR191W	ULS1
0	YOR198C	BFR1
0	YOR202W	HIS3
0	YOR212W	STE4
0	YOR223W	DSC3
0	YOR233W	KIN4
0	YOR235W	IRC13
0	YOR238W
0	YOR241W	MET7
0	YOR251C	TUM1
0	YOR333C	---
0	YPL006W	NCR1
0	YPL049C	DIG1
0	YPL084W	BRO1
0	YPL125W	KAP120
0	YPL133C	RDS2
0	YPL164C	MLH3
0	YPL191C	MIY1
0	YPL254W	HFI1
0	YPR087W	VPS69
0	YPR099C	---
0.00085	YHR189W	PTH1
0.00097	YHR143W	DSE2
0.00151	YDR461W	MFA1
0.00292	YKL116C	PRR1
0.00309	YCR002C	CDC10
0.00378	YFR012W	DCV1
0.00389	YCL040W	GLK1
0.00393	YIL002C	INP51
0.00465	YGL211W	NCS6
0.00468	YLR360W	VPS38
0.00513	YGR043C	NQM1
0.00526	YOR112W	CEX1
0.00527	YDR335W	MSN5
0.00572	YDR226W	ADK1
0.00624	YFL031W	HAC1
0.0066	YKL169C
0.00748	YOL091W	SPO21
0.00761	YNR071C	---
0.00776	YKR073C	---
0.00781	YDR432W	NPL3
0.00785	YCL032W	STE50
0.00798	YMR142C	RPL13B
0.00913	YJL029C	VPS53
0.0096	YGR187C	HGH1
0.01	YIL052C	RPL34B
0.0102	YDL024C	DIA3
0.01053	YJR105W	ADO1
0.01088	YIL084C	SDS3
0.01091	YMR091C	NPL6
0.01132	YKL032C	IXR1
0.01132	YOR298C-A	MBF1
0.01148	YPL183W-A	RTC6
0.01191	YPL183C	RTT10
0.01197	YLR292C	SEC72
0.01219	YMR116C	ASC1
0.0131	YHL007C	STE20
0.01331	YKL213C	DOA1
0.01467	YDR494W	RSM28
0.0147	YMR067C	UBX4
0.01471	YER069W	ARG5,6
0.01527	YHR026W	VMA16
0.0161	YIR043C	---
0.01642	YKL176C	LST4
0.01719	YDL048C	STP4
0.01742	YHR091C	MSR1
0.01747	YNL237W	YTP1
0.01762	YEL046C	GLY1
0.01786	YPL123C	RNY1
0.01865	YGL215W	CLG1
0.0189	YDL056W	MBP1
0.01996	YKL080W	VMA5
0.02133	YDR509W	---
0.02213	YDL011C	---
0.02245	YHL041W
0.02268	YMR084W	---
0.02272	YDL025C	RTK1
0.0228	YGR057C	LST7
0.02317	YPL178W	CBC2
0.02342	YGR236C	SPG1
0.02416	YER053C	PIC2
0.02471	YMR085W	---
0.0248	YML076C	WAR1
0.02509	YMR060C	SAM37
0.0259	YMR293C	HER2
0.02632	YEL027W	VMA3
0.02844	YJL153C	INO1
0.02874	YMR062C	ARG7
0.02895	YJL183W	MNN11
0.02937	YDL041W	---
0.02978	YGL206C	CHC1
0.0299	YPR023C	EAF3
0.03045	YPL067C	HTC1
0.03095	YDR200C	VPS64
0.03139	YNL169C	PSD1
0.03174	YOL076W	MDM20
0.03195	YNR037C	RSM19
0.0322	YJL154C	VPS35
0.03438	YHR120W	MSH1
0.03458	YPL086C	ELP3
0.03498	YLR320W	MMS22
0.03607	YBR085W	AAC3
0.03628	YKR020W	VPS51
0.03643	YKR074W	AIM29
0.03746	YMR071C	TVP18
0.03747	YOR178C	GAC1
0.03916	YGL212W	VAM7
0.03966	YKL041W	VPS24
0.03997	YHR080C	LAM4
0.04114	YLR268W	SEC22
0.04309	YLR322W	VPS65
0.04324	YHR013C	ARD1
0.04378	YFL025C	BST1
0.04381	YLR280C
0.04436	YEL051W	VMA8
0.04472	YBR239C	ERT1
0.0459	YDL066W	IDP1
0.04783	YOR345C	---
0.04813	YJR144W	MGM101
0.04827	YIL098C	FMC1
0.04983	YNR072W	HXT17
0.05012	YML013C-A
0.05075	YMR089C	YTA12
0.0515	YKL077W	PSG1
0.0517	YHR064C	SSZ1
0.05235	YNL148C	ALF1
0.05268	YIR021W	MRS1
0.05284	YPL013C	MRPS16
0.05295	YIL139C	REV7
0.05351	YGR188C	BUB1
0.0538	YDR482C	CWC21
0.05422	YKL037W	AIM26
0.0549	YHR061C	GIC1
0.05582	YGR118W	RPS23A
0.05673	YOR290C	SNF2
0.05868	YGR096W	TPC1
0.05936	YLR200W	YKE2
0.0594	YHL042W
0.05978	YKL098W	MTC2
0.05981	YLR027C	AAT2
0.05982	YHR203C	RPS4B
0.06065	YJL047C	RTT101
0.06068	YGR135W	PRE9
0.06091	YKL191W	DPH2
0.06181	YOR099W	KTR1
0.06323	YGR229C	SMI1
0.06363	YLR270W	DCS1
0.06428	YJL189W	RPL39
0.06732	YCR020W-B	HTL1
0.0693	YLR393W	ATP10
0.06942	YOR312C	RPL20B
0.06973	YNL303W
0.0698	YDR017C	KCS1
0.07047	YER045C	ACA1
0.07222	YLR238W	FAR10
0.07304	YDR418W	RPL12B
0.07525	YIR013C	GAT4
0.07561	YDR174W	HMO1
0.07569	YMR063W	RIM9
0.07968	YJR109C	CPA2
0.08011	YDR123C	INO2
0.08131	YDR445C	---
0.08166	YPL147W	PXA1
0.08177	YJL200C	ACO2
0.08182	YLR074C	BUD20
0.08273	YOR068C	VAM10
0.08303	YNR050C	LYS9
0.08382	YOR246C	ENV9
0.08543	YPL144W	POC4
0.08545	YHL034C	SBP1
0.08653	YOR153W	PDR5
0.0866	YOR295W	UAF30
0.08735	YKL212W	SAC1
0.08857	YPL104W	MSD1
0.0886	YDL192W	ARF1
0.08895	YKR082W	NUP133
0.08985	YOR196C	LIP5
0.09279	YDR245W	MNN10
0.09306	YOR096W	RPS7A
0.09577	YPL145C	KES1
0.09712	YBR113W	---
0.09939	YJL095W	BCK1
0.10019	YJL129C	TRK1
0.10032	YOR141C	ARP8
0.10154	YGL135W	RPL1B
0.10178	YDR337W	MRPS28
0.10587	YGR066C	GID10
0.10594	YLR447C	VMA6
0.10595	YLR039C	RIC1
0.10715	YFL036W	RPO41
0.10847	YFR001W	LOC1
0.1115	YKR024C	DBP7
0.11175	YPL150W
0.112	YOL004W	SIN3
0.11204	YKR072C	SIS2
0.11258	YMR224C	MRE11
0.1136	YLR025W	SNF7
0.11497	YHL020C	OPI1
0.1152	YPL079W	RPL21B
0.1183	YKR033C	---
0.12078	YKL221W	MCH2
0.1213	YIL094C	LYS12
0.12136	YKR095W	MLP1
0.12254	YOR302W
0.12286	YHR177W	ROF1
0.12349	YIL090W	ICE2
0.12617	YGL246C	RAI1
0.12633	YIL170W	HXT12
0.1265	YKL139W	CTK1
0.12875	YLR152C
0.13092	YKR007W	MEH1
0.13169	YMR075W	RCO1
0.13402	YDR028C	REG1
0.13444	YER129W	SAK1
0.13474	YDR207C	UME6
0.13722	YGR064W
0.13942	YOR283W
0.13962	YJR139C	HOM6
0.14291	YIL009W	FAA3
0.14358	YGL200C	EMP24
0.14414	YOR069W	VPS5
0.14415	YOR239W	ABP140
0.14782	YLR352W	LUG1
0.1479	YOL001W	PHO80
0.14794	YER055C	HIS1
0.14878	YEL031W	SPF1
0.14887	YLR386W	VAC14
0.15048	YOR255W	OSW1
0.15146	YIL112W	HOS4
0.15151	YLR418C	CDC73
0.15166	YJR102C	VPS25
0.15325	YJL127C	SPT10
0.15379	YGL136C	MRM2
0.15579	YLR165C	PUS5
0.15588	YLR370C	ARC18
0.15618	YPL192C	PRM3
0.15684	YJL088W	ARG3
0.15732	YGR285C	ZUO1
0.15764	YNR001C	CIT1
0.15975	YHR041C	SRB2
0.16087	YML018C
0.16348	YHL011C	PRS3
0.16354	YLR261C	VPS63
0.16672	YDR477W	SNF1
0.1678	YFL026W	STE2
0.16806	YLL006W	MMM1
0.17011	YDR108W	TRS85
0.17219	YMR056C	AAC1
0.17223	YJL204C	RCY1
0.17304	YGR034W	RPL26B
0.17554	YLR174W	IDP2
0.17713	YML001W	YPT7
0.17907	YBR127C	VMA2
0.18043	YMR312W	ELP6
0.18065	YPL162C
0.1811	YDR253C	MET32
0.18236	YEL009C	GCN4
0.18247	YDL012C	---
0.1828	YKL157W	APE2
0.1828	YLR242C	ARV1
0.18287	YJL138C	TIF2
0.18292	YLR032W	RAD5
0.18304	YGR200C	ELP2
0.18462	YOR286W	RDL2
0.18476	YLR143W	DPH6
0.18539	YMR190C	SGS1
0.18758	YNL215W	IES2
0.18762	YIR036C	IRC24
0.18765	YGR067C
0.18883	YKR040C	---
0.1898	YDR255C	RMD5
0.19169	YHR004C	NEM1
0.19513	YOR170W
0.1955	YKR035C	OPI8
0.19638	YDR378C	LSM6
0.19743	YLR240W	VPS34
0.19759	YDR318W	MCM21
0.1983	YLR110C	CCW12
0.19873	YEL045C
0.19918	YIL043C	CBR1
0.20028	YPL024W	RMI1
0.20095	YLR069C	MEF1
0.203	YIL044C	AGE2
0.20477	YOL072W	THP1

## Sheet: Suppressors SD>1
norm colony size	ORF name	gene name
0	YAL047C	SPC72
0	YAL054C	ACS1
0	YAR031W	PRM9
0	YBL006C	LDB7
0	YBL012C	---
0	YBL044W	---
0	YBL058W	SHP1
0	YBR042C	CST26
0	YBR056W	MRX18
0	YBR062C	---
0	YBR131W	CCZ1
0	YBR279W	PAF1
0	YBR289W	SNF5
0	YCL008C	STP22
0	YCL009C	ILV6
0	YCL025C	AGP1
0	YCL026C
0	YCL027W	FUS1
0	YCL028W	RNQ1
0	YCL029C	BIK1
0	YCL042W
0	YCL044C	MGR1
0	YCL045C	EMC1
0	YCL058C	FYV5
0	YCL060C
0	YCR036W	RBK1
0	YCR037C	PHO87
0	YCR044C	PER1
0	YCR063W	BUD31
0	YCR071C	IMG2
0	YCR073W-A	SOL2
0	YCR081W	SRB8
0	YDL042C	SIR2
0	YDL151C	BUD30
0	YDL159W	STE7
0	YDL181W	INH1
0	YDL198C	GGC1
0	YDL225W	SHS1
0	YDL239C	ADY3
0	YDR092W	UBC13
0	YDR103W	STE5
0	YDR156W	RPA14
0	YDR158W	HOM2
0	YDR159W	SAC3
0	YDR176W	NGG1
0	YDR195W	REF2
0	YDR227W	SIR4
0	YDR286C	MGP12
0	YDR322W	MRPL35
0	YDR516C	EMI2
0	YEL004W	YEA4
0	YER001W	MNN1
0	YER002W	NOP16
0	YER004W	FMP52
0	YER019C-A	SBH2
0	YER019W	ISC1
0	YER020W	GPA2
0	YER040W	GLN3
0	YER041W	YEN1
0	YER042W	MXR1
0	YER044C-A	MEI4
0	YER054C	GIP2
0	YER056C	FCY2
0	YER056C-A	RPL34A
0	YER057C	HMF1
0	YER067C-A
0	YER067W	RGI1
0	YER068W	MOT2
0	YER120W	SCS2
0	YER140W	EMP65
0	YER155C	BEM2
0	YER156C	---
0	YER173W	RAD24
0	YER174C	GRX4
0	YFL032W	---
0	YFL033C	RIM15
0	YFL049W	SWP82
0	YFR008W	FAR7
0	YGL003C	CDH1
0	YGL033W	HOP2
0	YGL105W	ARC1
0	YGL141W	HUL5
0	YGL199C	YGL199C
0	YGL199C	---
0	YGL214W	---
0	YGR006W	PRP18
0	YGR036C	CAX4
0	YGR037C	ACB1
0	YGR042W	MTE1
0	YGR056W	RSC1
0	YGR061C	ADE6
0	YGR078C	PAC10
0	YGR081C	SLX9
0	YGR084C	MRP13
0	YGR104C	SRB5
0	YGR105W	VMA21
0	YGR111W
0	YGR122W
0	YGR159C	NSR1
0	YGR160W
0	YGR161C	RTS3
0	YGR171C	MSM1
0	YGR173W	RBG2
0	YGR174C	CBP4
0	YGR189C	CRH1
0	YGR192C	TDH3
0	YGR193C	PDX1
0	YGR206W	MVB12
0	YGR207C	CIR1
0	YGR208W	SER2
0	YGR209C	TRX2
0	YGR212W	SLI1
0	YGR250C	RIE1
0	YGR279C	SCW4
0	YHL025W	SNF6
0	YHL030W	ECM29
0	YHL043W	ECM34
0	YHR037W	PUT2
0	YHR038W	RRF1
0	YHR039C	MSC7
0	YHR039C-B	VMA10
0	YHR043C	DOG2
0	YHR051W	COX6
0	YHR057C	CPR2
0	YHR060W	VMA22
0	YHR081W	LRP1
0	YHR082C	KSP1
0	YHR086W	NAM8
0	YHR087W	RTC3
0	YHR100C	GEP4
0	YHR103W	SBE22
0	YHR104W	GRE3
0	YHR105W	YPT35
0	YHR116W	COX23
0	YHR193C	EGD2
0	YHR200W	RPN10
0	YHR202W
0	YIL017C	VID28
0	YIL020C	HIS6
0	YIL041W	GVP36
0	YIL054W	---
0	YIL076W	SEC28
0	YIL092W	---
0	YIL093C	RSM25
0	YIL097W	FYV10
0	YIL110W	HPM1
0	YIL148W	RPL40A
0	YIL163C	---
0	YIR044C	---
0	YJL016W	TPH3
0	YJL139C	YUR1
0	YJL148W	RPA34
0	YJL157C	FAR1
0	YJL159W	HSP150
0	YJL163C	---
0	YJL179W	PFD1
0	YJL180C	ATP12
0	YJL184W	GON7
0	YJL188C	BUD19
0	YJL189W	RPL39
0	YJL192C	SOP4
0	YJL200C	ACO2
0	YJR047C	ANB1
0	YKL002W	DID4
0	YKL009W	MRT4
0	YKL011C	CCE1
0	YKL023W	SKA1
0	YKL027W	TCD2
0	YKL046C	DCW1
0	YKL051W	SFK1
0	YKL053W
0	YKL054C	DEF1
0	YKL056C	TMA19
0	YKL057C	NUP120
0	YKL061W	BLI1
0	YKL071W
0	YKL073W	LHS1
0	YKL110C	KTI12
0	YKL118W
0	YKL119C	VPH2
0	YKL121W	DGR2
0	YKL133C	RCI50
0	YKL135C	APL2
0	YKL143W	LTV1
0	YKL156W	RPS27A
0	YKL160W	ELF1
0	YKL162C
0	YKL183W	LOT5
0	YKL204W	EAP1
0	YKR031C	SPO14
0	YLL044W	---
0	YLR011W	LOT6
0	YLR024C	UBR2
0	YLR098C	CHA4
0	YLR118C	TML25
0	YLR171W
0	YLR172C	DPH5
0	YLR183C	TOS4
0	YLR184W
0	YLR225C
0	YLR262C	YPT6
0	YLR308W	CDA2
0	YLR315W	NKP2
0	YLR354C	TAL1
0	YLR357W	RSC2
0	YLR362W	STE11
0	YLR368W	MDM30
0	YLR372W	ELO3
0	YLR384C	IKI3
0	YLR402W
0	YLR417W	VPS36
0	YLR421C	RPN13
0	YLR439W	MRPL4
0	YMR174C	PAI3
0	YMR188C	MRPS17
0	YMR238W	DFG5
0	YMR251W-A	HOR7
0	YNL016W	PUB1
0	YNL029C	KTR5
0	YNL030W	HHF2
0	YNL032W	SIW14
0	YNL049C	SFB2
0	YNL063W	MTQ1
0	YNL117W	MLS1
0	YNL143C	---
0	YNL206C	RTT106
0	YNL304W	YPT11
0	YNL325C	FIG4
0	YNL338W
0	YNR014W	---
0	YNR068C	---
0	YNR073C	MAN2
0	YOL148C	SPT20
0	YOR106W	VAM3
0	YOR107W	RGS2
0	YOR108W	LEU9
0	YOR109W	INP53
0	YOR118W	RTC5
0	YOR121C
0	YOR135C	IRC14
0	YOR137C	SIA1
0	YOR161C	PNS1
0	YOR173W	DCS2
0	YOR175C	ALE1
0	YOR189W	IES4
0	YOR191W	ULS1
0	YOR198C	BFR1
0	YOR202W	HIS3
0	YOR212W	STE4
0	YOR223W	DSC3
0	YOR233W	KIN4
0	YOR235W	IRC13
0	YOR238W
0	YOR241W	MET7
0	YOR251C	TUM1
0	YOR333C	---
0	YPL006W	NCR1
0	YPL049C	DIG1
0	YPL084W	BRO1
0	YPL125W	KAP120
0	YPL133C	RDS2
0	YPL164C	MLH3
0	YPL191C	MIY1
0	YPL254W	HFI1
0	YPR087W	VPS69
0	YPR099C	---
0.00085	YHR189W	PTH1
0.00097	YHR143W	DSE2
0.00151	YDR461W	MFA1
0.00292	YKL116C	PRR1
0.00309	YCR002C	CDC10
0.00378	YFR012W	DCV1
0.00389	YCL040W	GLK1
0.00393	YIL002C	INP51
0.00465	YGL211W	NCS6
0.00468	YLR360W	VPS38
0.00513	YGR043C	NQM1
0.00526	YOR112W	CEX1
0.00527	YDR335W	MSN5
0.00572	YDR226W	ADK1
0.00624	YFL031W	HAC1
0.0066	YKL169C
0.00748	YOL091W	SPO21
0.00761	YNR071C	---
0.00776	YKR073C	---
0.00781	YDR432W	NPL3
0.00785	YCL032W	STE50
0.00798	YMR142C	RPL13B
0.00913	YJL029C	VPS53
0.0096	YGR187C	HGH1
0.01	YIL052C	RPL34B
0.0102	YDL024C	DIA3
0.01053	YJR105W	ADO1
0.01088	YIL084C	SDS3
0.01091	YMR091C	NPL6
0.01132	YKL032C	IXR1
0.01132	YOR298C-A	MBF1
0.01148	YPL183W-A	RTC6
0.01191	YPL183C	RTT10
0.01197	YLR292C	SEC72
0.01219	YMR116C	ASC1
0.0131	YHL007C	STE20
0.01331	YKL213C	DOA1
0.01467	YDR494W	RSM28
0.0147	YMR067C	UBX4
0.01471	YER069W	ARG5,6
0.01527	YHR026W	VMA16
0.0161	YIR043C	---
0.01642	YKL176C	LST4
0.01719	YDL048C	STP4
0.01742	YHR091C	MSR1
0.01747	YNL237W	YTP1
0.01762	YEL046C	GLY1
0.01786	YPL123C	RNY1
0.01865	YGL215W	CLG1
0.0189	YDL056W	MBP1
0.01996	YKL080W	VMA5
0.02133	YDR509W	---
0.02213	YDL011C	---
0.02245	YHL041W
0.02268	YMR084W	---
0.02272	YDL025C	RTK1
0.0228	YGR057C	LST7
0.02317	YPL178W	CBC2
0.02342	YGR236C	SPG1
0.02416	YER053C	PIC2
0.02471	YMR085W	---
0.0248	YML076C	WAR1
0.02509	YMR060C	SAM37
0.0259	YMR293C	HER2
0.02632	YEL027W	VMA3
0.02844	YJL153C	INO1
0.02874	YMR062C	ARG7
0.02895	YJL183W	MNN11
0.02937	YDL041W	---
0.02978	YGL206C	CHC1
0.0299	YPR023C	EAF3
0.03045	YPL067C	HTC1
0.03095	YDR200C	VPS64
0.03139	YNL169C	PSD1
0.03174	YOL076W	MDM20
0.03195	YNR037C	RSM19
0.0322	YJL154C	VPS35
0.03438	YHR120W	MSH1
0.03458	YPL086C	ELP3
0.03498	YLR320W	MMS22
0.03607	YBR085W	AAC3
0.03628	YKR020W	VPS51
0.03643	YKR074W	AIM29
0.03746	YMR071C	TVP18
0.03747	YOR178C	GAC1
0.03916	YGL212W	VAM7
0.03966	YKL041W	VPS24
0.03997	YHR080C	LAM4
0.04114	YLR268W	SEC22
0.04309	YLR322W	VPS65
0.04324	YHR013C	ARD1
0.04378	YFL025C	BST1
0.04381	YLR280C
0.04436	YEL051W	VMA8
0.04472	YBR239C	ERT1
0.0459	YDL066W	IDP1
0.04783	YOR345C	---
0.04813	YJR144W	MGM101
0.04827	YIL098C	FMC1
0.04983	YNR072W	HXT17
0.05012	YML013C-A
0.05075	YMR089C	YTA12
0.0515	YKL077W	PSG1
0.0517	YHR064C	SSZ1
0.05235	YNL148C	ALF1
0.05268	YIR021W	MRS1
0.05284	YPL013C	MRPS16
0.05295	YIL139C	REV7
0.05351	YGR188C	BUB1
0.0538	YDR482C	CWC21
0.05422	YKL037W	AIM26
0.0549	YHR061C	GIC1
0.05582	YGR118W	RPS23A
0.05673	YOR290C	SNF2
0.05868	YGR096W	TPC1
0.05936	YLR200W	YKE2
0.0594	YHL042W
0.05978	YKL098W	MTC2
0.05981	YLR027C	AAT2
0.05982	YHR203C	RPS4B
0.06065	YJL047C	RTT101
0.06068	YGR135W	PRE9
0.06091	YKL191W	DPH2
0.06181	YOR099W	KTR1
0.06323	YGR229C	SMI1
0.06363	YLR270W	DCS1
0.06428	YJL189W	RPL39
0.06732	YCR020W-B	HTL1
0.0693	YLR393W	ATP10
0.06942	YOR312C	RPL20B
0.06973	YNL303W
0.0698	YDR017C	KCS1
0.07047	YER045C	ACA1
0.07222	YLR238W	FAR10
0.07304	YDR418W	RPL12B
0.07525	YIR013C	GAT4
0.07561	YDR174W	HMO1
0.07569	YMR063W	RIM9
0.07968	YJR109C	CPA2
0.08011	YDR123C	INO2
0.08131	YDR445C	---
0.08166	YPL147W	PXA1
0.08177	YJL200C	ACO2
0.08182	YLR074C	BUD20
0.08273	YOR068C	VAM10
0.08303	YNR050C	LYS9
0.08382	YOR246C	ENV9
0.08543	YPL144W	POC4
0.08545	YHL034C	SBP1
0.08653	YOR153W	PDR5
0.0866	YOR295W	UAF30
0.08735	YKL212W	SAC1
0.08857	YPL104W	MSD1
0.0886	YDL192W	ARF1
0.08895	YKR082W	NUP133
0.08985	YOR196C	LIP5
0.09279	YDR245W	MNN10
0.09306	YOR096W	RPS7A
0.09577	YPL145C	KES1
0.09712	YBR113W	---
0.09939	YJL095W	BCK1
0.10019	YJL129C	TRK1
0.10032	YOR141C	ARP8
0.10154	YGL135W	RPL1B
0.10178	YDR337W	MRPS28
0.10587	YGR066C	GID10
0.10594	YLR447C	VMA6
0.10595	YLR039C	RIC1
0.10715	YFL036W	RPO41
0.10847	YFR001W	LOC1
0.1115	YKR024C	DBP7
0.11175	YPL150W
0.112	YOL004W	SIN3
0.11204	YKR072C	SIS2
0.11258	YMR224C	MRE11
0.1136	YLR025W	SNF7
0.11497	YHL020C	OPI1
0.1152	YPL079W	RPL21B
0.1183	YKR033C	---
0.12078	YKL221W	MCH2
0.1213	YIL094C	LYS12
0.12136	YKR095W	MLP1
0.12254	YOR302W
0.12286	YHR177W	ROF1
0.12349	YIL090W	ICE2
0.12617	YGL246C	RAI1
0.12633	YIL170W	HXT12
0.1265	YKL139W	CTK1
0.12875	YLR152C
0.13092	YKR007W	MEH1
0.13169	YMR075W	RCO1
0.13402	YDR028C	REG1
0.13444	YER129W	SAK1
0.13474	YDR207C	UME6
0.13722	YGR064W
0.13942	YOR283W
0.13962	YJR139C	HOM6
0.14291	YIL009W	FAA3
0.14358	YGL200C	EMP24
0.14414	YOR069W	VPS5
0.14415	YOR239W	ABP140
0.14782	YLR352W	LUG1
0.1479	YOL001W	PHO80
0.14794	YER055C	HIS1
0.14878	YEL031W	SPF1
0.14887	YLR386W	VAC14
0.15048	YOR255W	OSW1
0.15146	YIL112W	HOS4
0.15151	YLR418C	CDC73
0.15166	YJR102C	VPS25
0.15325	YJL127C	SPT10
0.15379	YGL136C	MRM2
0.15579	YLR165C	PUS5
0.15588	YLR370C	ARC18
0.15618	YPL192C	PRM3
0.15684	YJL088W	ARG3
0.15732	YGR285C	ZUO1
0.15764	YNR001C	CIT1
0.15975	YHR041C	SRB2
0.16087	YML018C
0.16348	YHL011C	PRS3
0.16354	YLR261C	VPS63
0.16672	YDR477W	SNF1
0.1678	YFL026W	STE2
0.16806	YLL006W	MMM1
0.17011	YDR108W	TRS85
0.17219	YMR056C	AAC1
0.17223	YJL204C	RCY1
0.17304	YGR034W	RPL26B
0.17554	YLR174W	IDP2
0.17713	YML001W	YPT7
0.17907	YBR127C	VMA2
0.18043	YMR312W	ELP6
0.18065	YPL162C
0.1811	YDR253C	MET32
0.18236	YEL009C	GCN4
0.18247	YDL012C	---
0.1828	YKL157W	APE2
0.1828	YLR242C	ARV1
0.18287	YJL138C	TIF2
0.18292	YLR032W	RAD5
0.18304	YGR200C	ELP2
0.18462	YOR286W	RDL2
0.18476	YLR143W	DPH6
0.18539	YMR190C	SGS1
0.18758	YNL215W	IES2
0.18762	YIR036C	IRC24
0.18765	YGR067C
0.18883	YKR040C	---
0.1898	YDR255C	RMD5
0.19169	YHR004C	NEM1
0.19513	YOR170W
0.1955	YKR035C	OPI8
0.19638	YDR378C	LSM6
0.19743	YLR240W	VPS34
0.19759	YDR318W	MCM21
0.1983	YLR110C	CCW12
0.19873	YEL045C
0.19918	YIL043C	CBR1
0.20028	YPL024W	RMI1
0.20095	YLR069C	MEF1
0.203	YIL044C	AGE2
0.20477	YOL072W	THP1
0.2055	YLR309C	IMH1
0.20617	YOL089C	HAL9
0.20798	YLR006C	SSK1
0.21008	YLL049W	LDB18
0.21115	YER116C	SLX8
0.21313	YPL205C
0.21347	YPR070W	MED1
0.21364	YFR019W	FAB1
0.21462	YGR039W
0.21546	YMR294W	JNM1
0.21576	YGR168C
0.21744	YJL169W
0.21909	YDL080C	THI3
0.2206	YGL244W	RTF1
0.22171	YDR259C	YAP6
0.22402	YEL050C	RML2
0.22533	YCL016C	DCC1
0.22563	YHL033C	RPL8A
0.22592	YIR001C	SGN1
0.22682	YDL063C	SYO1
0.22694	YNL248C	RPA49
0.23022	YOR205C	GEP3
0.23294	YJR018W	---
0.23396	YDR275W	BSC2
0.23511	YGL252C	RTG2
0.23514	YNL100W	MIC27
0.23569	YKL029C	MAE1
0.23736	YGL259W	YPS5
0.23865	YDR027C	VPS54
0.23895	YKR019C	IRS4
0.24199	YKR053C	YSR3
0.2424	YBR248C	HIS7
0.24399	YPL174C	NIP100
0.24821	YJR073C	OPI3
0.24862	YKL170W	MRPL38
0.24967	YDL160C	DHH1
0.24967	YFL006W	---
0.24995	YIL025C	---
0.25165	YLR266C	PDR8
0.2522	YKL016C	ATP7
0.25276	YDR150W	NUM1
0.25367	YGL218W
0.26	YML121W	GTR1
0.26366	YML094W	GIM5
0.26737	YJL062W	LAS21
0.27053	YBR033W	EDS1
0.2713	YNL250W	RAD50
0.27425	YDL013W	SLX5
0.27482	YML013W	UBX2
0.27501	YHL010C	ETP1
0.27608	YNR024W	MPP6
0.27814	YGR072W	UPF3
0.27922	YGL012W	ERG4
0.28004	YIL050W	PCL7
0.28222	YGR290W	---
0.28246	YML111W	BUL2
0.28296	YBR282W	MRPL27
0.28368	YIR033W	MGA2
0.28862	YIL011W	TIR3
0.29031	YJL165C	HAL5
0.29066	YIL122W	POG1
0.29174	YGR055W	MUP1
0.29246	YPL120W	VPS30
0.293	YHR183W	GND1
0.29467	YJR113C	RSM7
0.29595	YOR104W	PIN2
0.29632	YIL034C	CAP2
0.29664	YPL029W	SUV3
0.29747	YDR307W	PMT7
0.29835	YGL180W	ATG1
0.29995	YKL207W	EMC3
0.30088	YEL061C	CIN8
0.30187	YHR018C	ARG4
0.30331	YDR199W
0.30564	YGR133W	PEX4
0.30591	YGR256W	GND2
0.30738	YKL106W	AAT1
0.30874	YBL080C	PET112
0.31119	YML014W	TRM9
0.31168	YLR085C	ARP6
0.31172	YOR234C	RPL33B
0.31607	YIL069C	RPS24B
0.31722	YPL188W	POS5
0.3179	YIR042C	---
0.31924	YHR194W	MDM31
0.31937	YJL168C	SET2
0.31948	YNL266W
0.32165	YNL270C	ALP1
0.32205	YML071C	COG8
0.32296	YHR030C	SLT2
0.32435	YKR065C	PAM17
0.32552	YJL176C	SWI3
0.32739	YNL157W	IGO1
0.32824	YNL264C	PDR17
0.32987	YPR191W	QCR2
0.33012	YPR100W	MRPL51
0.33028	YOR138C	RUP1
0.33096	YNR058W	BIO3
0.33119	YML128C	MSC1
0.3328	YOR035C	SHE4
0.33311	YJR063W	RPA12
0.33328	YPL005W	AEP3
0.334	YKR055W	RHO4
0.33489	YNL136W	EAF7
0.33706	YGL154C	LYS5
0.33783	YNL092W	---
0.33996	YNL219C	ALG9
0.34042	YOL111C	MDY2
0.34288	YOR303W	CPA1
0.34378	YBR120C	CBP6
0.34486	YOL058W	ARG1
0.3452	YPL031C	PHO85
0.34529	YDL116W	NUP84
0.34624	YDR273W	DON1
0.34677	YDR293C	SSD1
0.34789	YNL176C	TDA7
0.34816	YMR150C	IMP1
0.34837	YML062C	MFT1
0.34961	YGR266W	---
0.35055	YKL179C	COY1
0.35152	YKL007W	CAP1
0.35176	YJL023C	PET130
0.35191	YBR047W	FMP23
0.35315	YER074W	RPS24A
0.35497	YLR269C
0.35542	YGL058W	RAD6
0.3559	YHR191C	CTF8
0.35895	YKR011C	---
0.36001	YKR096W	ESL2
0.36055	YNR041C	COQ2
0.36069	YDR065W	RRG1
0.36073	YDR149C
0.36288	YER058W	PET117
0.36521	YPL102C
0.36631	YDR475C	JIP4
0.3681	YBR191W	RPL21A
0.37025	YNL300W	TOS6
0.37053	YLR182W	SWI6
0.37069	YAL020C	ATS1
0.37159	YLR235C
0.37376	YEL072W	RMD6
0.37422	YER162C	RAD4
0.37527	YER151C	UBP3
0.37533	YGL173C	XRN1
0.37606	YMR287C	DSS1
0.37623	YMR307W	GAS1
0.37691	YOR172W	YRM1
0.37812	YGR100W	MDR1
0.37893	YDR276C	PMP3
0.3791	YNL302C	RPS19B
0.37943	YPR045C	THP3
0.37964	YMR198W	CIK1
0.38036	YML019W	OST6
0.38131	YPL080C
0.38467	YJL071W	ARG2
0.38575	YGR170W	PSD2
0.38682	YNL094W	APP1
0.38762	YOR123C	LEO1
0.38951	YLR353W	BUD8
0.38999	YBR128C	ATG14
0.3914	YNL171C	---
0.39142	YOL096C	COQ3
0.39177	YML032C	RAD52
0.39361	YNL265C	IST1
0.39383	YOL023W	IFM1
0.39442	YDR162C	NBP2
0.39576	YDR459C	PFA5
0.39783	YDL022W	GPD1
0.39866	YKR059W	TIF1
0.39939	YMR267W	PPA2
0.40208	YBL038W	MRPL16
0.40398	YKL081W	TEF4
0.40817	YKL158W
0.40939	YHR147C	MRPL6
0.4097	YLR399C	BDF1
0.40977	YMR222C	FSH2
0.40979	YOR357C	SNX3
0.41123	YAR028W
0.41592	YDL173W	PAR32
0.41772	YOR309C
0.4187	YPL100W	ATG21
0.42054	YAL002W	VPS8
0.42172	YMR088C	VBA1
0.42245	YOR364W	---
0.42303	YFL020C	PAU5
0.42411	YLR128W	DCN1
0.42497	YHR142W	CHS7
0.42502	YAL044C	GCV3
0.42553	YBL045C	COR1
0.42558	YIL064W	EFM4
0.42608	YBR065C	ECM2
0.42619	YPL051W	ARL3
0.42644	YLR102C	APC9
0.42772	YLR287C-A	RPS30A
0.42874	YLR048W	RPS0B
0.4291	YML097C	VPS9
0.42976	YGR214W	RPS0A
0.43126	YNR015W	SMM1
0.43389	YHL046C	PAU13
0.4343	YLR330W	CHS5
0.43734	YER167W	BCK2
0.43736	YFR024C-A	LSB3
0.4381	YDL107W	MSS2
0.43814	YKR034W	DAL80
0.43967	YMR299C	DYN3
0.44115	YDR317W	HIM1
0.44256	YNL199C	GCR2
0.44378	YGR217W	CCH1
0.44588	YGR097W	ASK10
0.44857	YOR248W
0.44874	YNL166C	BNI5
0.45001	YNL276C
0.45131	YJL121C	RPE1
0.45271	YHR025W	THR1
0.45622	YPL107W	DPC25
0.45652	YML106W	URA5
0.45678	YDR277C	MTH1
0.45796	YGR150C	CCM1
0.45862	YDR114C
0.45889	YNL142W	MEP2
0.45961	YGL253W	HXK2
0.46017	YOR302W	---
0.46212	YJL099W	CHS6
0.46334	YJR097W	JJJ3
0.46341	YDR363W-A	SEM1
0.46357	YJL053W	PEP8
0.46592	YPR139C	LOA1
0.46702	YDR252W	BTT1
0.46705	YPL002C	SNF8
0.46819	YDR537C	---
0.46853	YOR039W	CKB2
0.4688	YHR168W	MTG2
0.46941	YHL009C	YAP3
0.46981	YJR050W	ISY1

## Sheet: Enhancers SD>1
norm colony size	ORF name	gene name
1.54179	YDR250C	---
1.54232	YNL089C	---
1.5425	YOR338W	---
1.54269	YPL078C	ATP4
1.54294	YDR391C	---
1.54306	YLR398C	SKI2
1.54507	YMR147W	LDO45
1.54516	YHR113W	APE4
1.54612	YBL096C	---
1.54964	YPL179W	PPQ1
1.55094	YDR001C	NTH1
1.55129	YHR209W	CRG1
1.55148	YMR319C	FET4
1.55366	YER087C-A	SBH1
1.555	YBR176W	ECM31
1.55644	YOR359W	VTS1
1.55737	YFL053W	DAK2
1.55946	YGL179C	TOS3
1.55949	YDL183C	MRX19
1.55987	YDL229W	SSB1
1.56085	YER115C	SPR6
1.56165	YDR261C	EXG2
1.56172	YDR218C	SPR28
1.56263	YLR365W	---
1.56326	YGR163W	GTR2
1.56356	YHR076W	PTC7
1.56402	YOL104C	NDJ1
1.56498	YHR003C	TCD1
1.56822	YOL063C	CRT10
1.56824	YJR025C	BNA1
1.56827	YCL033C	MXR2
1.56873	YFL055W	AGP3
1.56986	YBR284W	---
1.57124	YPL136W	---
1.57133	YIL012W	---
1.57265	YHR161C	YAP1801
1.57345	YDL202W	MRPL11
1.57388	YGL198W	YIP4
1.57405	YPR038W	IRC16
1.57448	YDL129W	---
1.57469	YDL118W	---
1.57478	YPR018W	RLF2
1.57543	YJL119C	---
1.5762	YKL039W	PTM1
1.57686	YJL182C	---
1.57767	YGL088W	---
1.57775	YPR069C	SPE3
1.57795	YLR263W	RED1
1.57979	YJR094C	IME1
1.57982	YNL286W	CUS2
1.5862	YDR129C	SAC6
1.58699	YOR383C	FIT3
1.58938	YOL105C	WSC3
1.59055	YMR246W	FAA4
1.59116	YBR238C	---
1.59244	YGR284C	ERV29
1.59246	YER101C	AST2
1.59248	YLR142W	PUT1
1.59251	YMR070W	MOT3
1.59298	YHL002W	HSE1
1.59479	YIR020W-B	---
1.59525	YMR278W	PRM15
1.59689	YEL037C	RAD23
1.59859	YFL043C	---
1.59919	YOR015W	---
1.60087	YGR127W	---
1.60199	YKL129C	MYO3
1.60299	YOR019W	---
1.60301	YDR030C	RAD28
1.60373	YJR117W	STE24
1.60417	YLR408C	BLS1
1.60486	YLR262C-A	TMA7
1.60584	YER011W	TIR1
1.60644	YJL193W	---
1.60675	YKL008C	LAC1
1.60863	YFR017C	IGD1
1.61007	YCR034W	ELO2
1.61059	YOL047C	LDS2
1.61064	YOL098C	SDD3
1.61068	YER149C	PEA2
1.61126	YPR061C	JID1
1.61194	YKL070W	---
1.61217	YOL118C	---
1.61236	YBR025C	OLA1
1.61306	YLR319C	BUD6
1.61382	YCL012W	BUD3
1.6141	YNL133C	FYV6
1.61518	YDR326C	YSP2
1.61551	YLR112W	---
1.61555	YOR079C	ATX2
1.6169	YBR224W	---
1.61822	YDR247W	VHS1
1.62078	YOL020W	TAT2
1.62231	YJL130C	URA2
1.62405	YER065C	ICL1
1.62456	YJL145W	SFH5
1.62681	YML035C	AMD1
1.62734	YKR026C	GCN3
1.62777	YJL163C	---
1.62843	YHR109W	CTM1
1.6286	YMR086W	SEG1
1.62936	YOR301W	RAX1
1.62986	YKL146W	AVT3
1.63165	YKL102C	---
1.63187	YAL035W	FUN12
1.63244	YOR220W	RCN2
1.63341	YBR232C	---
1.63397	YMR086C-A	---
1.63481	YHR049C-A	---
1.6352	YPR017C	DSS4
1.63559	YLR313C	SPH1
1.63588	YDR032C	PST2
1.63609	YPL139C	UME1
1.63832	YLR303W	MET17
1.63959	YJL218W	---
1.63965	YOR296W	---
1.63987	YGL162W	SUT1
1.64071	YPL101W	ELP4
1.64123	YAR020C	PAU7
1.6413	YER114C	BOI2
1.64157	YNR042W	---
1.64229	YGR287C	IMA1
1.64243	YLR043C	TRX1
1.64429	YKL044W	MMO1
1.64454	YNL076W	MKS1
1.64583	YOL105C	WSC3
1.64589	YDR357C	CNL1
1.64814	YAL058W	CNE1
1.64865	YML108W	---
1.65031	YGR088W	CTT1
1.65046	YDR169C	STB3
1.65141	YGR025W	---
1.65153	YNL086W	SNN1
1.65301	YIL045W	PIG2
1.65379	YDR395W	SXM1
1.65672	YAL056W	GPB2
1.65692	YKL132C	RMA1
1.65814	YOL121C	RPS19A
1.6592	YFL041W	FET5
1.65976	YMR161W	HLJ1
1.66017	YGR025W	---
1.6615	YDR310C	SUM1
1.66315	YBR090C-A	NHP6B
1.6639	YGL181W	GTS1
1.66485	YMR259C	TRM732
1.66582	YLR395C	COX8
1.66691	YCL039W	GID7
1.66716	YER060W	FCY21
1.66851	YKL138C	MRPL31
1.66868	YHR110W	ERP5
1.66903	YBR213W	MET8
1.66923	YMR008C	PLB1
1.67035	YKR075C	---
1.67103	YCR009C	RVS161
1.67301	YMR199W	CLN1
1.67331	YLR221C	RSA3
1.67382	YLR146C	SPE4
1.67627	YGR219W	---
1.67644	YBR199W	KTR4
1.67872	YHR094C	HXT1
1.67872	YNL105W	RRT16
1.67976	YNL167C	SKO1
1.68038	YKL001C	MET14
1.68044	YDR163W	CWC15
1.6827	YLR059C	REX2
1.68309	YBR045C	GIP1
1.68332	YFL044C	OTU1
1.68651	YMR031C	EIS1
1.68657	YJL214W	HXT8
1.68713	YOR209C	NPT1
1.68995	YKR078W	---
1.69022	YLR401C	DUS3
1.69092	YOL057W	---
1.69369	YML003W	---
1.69456	YPL246C	RBD2
1.69513	YCL056C	PEX34
1.69613	YER134C	---
1.69716	YPL099C	INA17
1.69832	YOR014W	RTS1
1.70397	YJL181W	RBH1
1.70567	YHL035C	VMR1
1.7099	YHL005C	---
1.71063	YOR213C	SAS5
1.71213	YGR010W	NMA2
1.71426	YMR241W	YHM2
1.7148	YOR071C	NRT1
1.71669	YDR229W	IVY1
1.71676	YDR254W	CHL4
1.71695	YAL014C	SYN8
1.71698	YOR177C	MPC54
1.71756	YNL293W	MSB3
1.72012	YOL025W	LAG2
1.72311	YKL055C	OAR1
1.72352	YOR073W	SGO1
1.72374	YLR333C	RPS25B
1.72389	YIL056W	VHR1
1.72395	YIL107C	PFK26
1.72511	YMR092C	AIP1
1.72516	YNR067C	DSE4
1.72814	YPL221W	FLC1
1.73091	YCR076C	FUB1
1.7323	YPR083W	MDM36
1.73293	YIL074C	SER33
1.74252	YOR111W	---
1.74579	YIL010W	DOT5
1.74723	YER085C	---
1.74858	YOL099C	---
1.74896	YCL049C	---
1.74999	YLR154C	RNH203
1.75047	YLR204W	QRI5
1.75166	YKL137W	CMC1
1.75813	YLR304C	ACO1
1.75871	YLL024C	SSA2
1.75939	YOL122C	SMF1
1.76128	YER106W	MAM1
1.76226	YFL007W	BLM10
1.76228	YHR016C	YSC84
1.76321	YEL003W	GIM4
1.77078	YOL008W	COQ10
1.77084	YOR292C	---
1.77297	YGR182C	---
1.77457	YDR073W	SNF11
1.78354	YKL066W	---
1.78437	YOR215C	AIM41
1.78468	YOL088C	MPD2
1.78535	YKL015W	PUT3
1.78835	YDR216W	ADR1
1.78961	YIL124W	AYR1
1.79025	YDR233C	RTN1
1.79025	YML086C	ALO1
1.7926	YIL131C	FKH1
1.79281	YIL060W	---
1.79963	YKR021W	ALY1
1.80203	YDR423C	CAD1
1.8046	YMR097C	MTG1
1.80666	YGR201C	---
1.8102	YIL089W	---
1.81035	YAL004W	---
1.81471	YHL045W	---
1.81488	YCL001W-A	---
1.81642	YMR297W	PRC1
1.82122	YLR206W	ENT2
1.82162	YLR312W-A	MRPL15
1.8225	YKL103C	APE1
1.82338	YGR286C	BIO2
1.82355	YDR198C	RKM2
1.83017	YBR026C	ETR1
1.83302	YPR118W	MRI1
1.83379	YDR183W	PLP1
1.83755	YER005W	YND1
1.83815	YDR072C	IPT1
1.83821	YLR450W	HMG2
1.83937	YPL226W	NEW1
1.8409	YGR181W	TIM13
1.84359	YLR279W	---
1.84595	YDL170W	UGA3
1.84884	YDR274C	---
1.84974	YGL224C	SDT1
1.85371	YMR102C	LAF1
1.85444	YOR009W	TIR4
1.85755	YIL086C	---
1.85806	YLR219W	MSC3
1.85932	YNR040W	MRX15
1.85945	YLR422W	DCK1
1.86145	YER141W	COX15
1.86232	YOR093C	CMR2
1.86308	YGR152C	RSR1
1.86535	YKR044W	UIP5
1.8658	YEL010W	---
1.86851	YGR154C	GTO1
1.86927	YLR428C	---
1.87113	YJR005W	APL1
1.8719	YBR288C	APM3
1.87237	YLR030W	---
1.87244	YOL117W	RRI2
1.87283	YGR130C	---
1.87397	YOR165W	SEY1
1.87793	YDR371W	CTS2
1.87862	YCL038C	ATG22
1.87871	YGR028W	MSP1
1.8788	YLR273C	PIG1
1.88047	YLR122C	---
1.88142	YOR127W	RGA1
1.88448	YDR100W	TVP15
1.88756	YJR094W-A	RPL43B
1.88958	YDR251W	PAM1
1.89446	YER073W	ALD5
1.89526	YLR180W	SAM1
1.89616	YNL011C	---
1.8972	YDL182W	LYS20
1.89839	YLR173W	---
1.90067	YML087C	AIM33
1.90078	YGR021W	DPC29
1.90354	YKR050W	TRK2
1.90779	YKR070W	---
1.9095	YLR299W	ECM38
1.9104	YER119C	AVT6
1.91403	YDR136C	VPS61
1.91413	YML112W	CTK3
1.91747	YBR270C	BIT2
1.91791	YHR096C	HXT5
1.91855	YOR325W	---
1.91938	YMR253C	---
1.92161	YOR042W	CUE5
1.92186	YLL055W	YCT1
1.92233	YOR200W	---
1.92874	YML017W	PSP2
1.93077	YOR252W	TMA16
1.93217	YPR151C	SUE1
1.93342	YDL109C	---
1.93447	YKL025C	PAN3
1.935	YNL070W	TOM7
1.93638	YNL160W	YGP1
1.93771	YLL002W	RTT109
1.93973	YGR141W	VPS62
1.94047	YDR348C	PAL1
1.9457	YLR380W	CSR1
1.94658	YLR144C	ACF2
1.94729	YHR135C	YCK1
1.9492	YGL220W	BOL2
1.95202	YPR009W	SUT2
1.953	YGL152C	---
1.95524	YLR181C	VTA1
1.95672	YJR142W	---
1.95736	YCL034W	LSB5
1.95817	YOL036W	---
1.95995	YKL010C	UFD4
1.96078	YAL021C	CCR4
1.96078	YAL031C	GIP4
1.96078	YAL036C	RBG1
1.96078	YAL051W	OAF1
1.96078	YBL100C	---
1.96078	YBL107C	MIX23
1.96078	YBR013C	---
1.96078	YBR014C	GRX7
1.96078	YBR015C	MNN2
1.96078	YBR020W	GAL1
1.96078	YBR068C	BAP2
1.96078	YBR100W	---
1.96078	YBR122C	MRPL36
1.96078	YBR189W	RPS9B
1.96078	YBR218C	PYC2
1.96078	YBR225W	---
1.96078	YBR226C	---
1.96078	YBR261C	TAE1
1.96078	YBR283C	SSH1
1.96078	YBR300C	---
1.96078	YCL006C	---
1.96078	YCL011C	GBP2
1.96078	YCL023C	YCL023C
1.96078	YCL024W	KCC4
1.96078	YCL036W	GFD2
1.96078	YCL047C	POF1
1.96078	YCL051W	LRE1
1.96078	YCL061C	MRC1
1.96078	YCL062W	VAC17
1.96078	YCR007C	---
1.96078	YCR008W	SAT4
1.96078	YCR021C	HSP30
1.96078	YCR022C	---
1.96078	YCR023C	---
1.96078	YCR102W-A	---
1.96078	YDL009C	YDL009C
1.96078	YDL117W	CYK3
1.96078	YDL136W	RPL35B
1.96078	YDL167C	NRP1
1.96078	YDL184C	RPL41A
1.96078	YDL206W	---
1.96078	YDL240W	LRG1
1.96078	YDR010C	---
1.96078	YDR051C	DET1
1.96078	YDR059C	UBC5
1.96078	YDR075W	PPH3
1.96078	YDR127W	ARO1
1.96078	YDR139C	RUB1
1.96078	YDR147W	EKI1
1.96078	YDR192C	NUP42
1.96078	YDR230W	---
1.96078	YDR248C	---
1.96078	YDR270W	CCC2
1.96078	YDR283C	GCN2
1.96078	YDR289C	RTT103
1.96078	YDR291W	HRQ1
1.96078	YDR297W	SUR2
1.96078	YDR312W	SSF2
1.96078	YDR315C	IPK1
1.96078	YDR320C	SWA2
1.96078	YDR323C	PEP7
1.96078	YDR334W	SWR1
1.96078	YDR336W	MRX8
1.96078	YDR360W	---
1.96078	YDR374C	PHO92
1.96078	YDR377W	ATP17
1.96078	YDR387C	CIN10
1.96078	YDR392W	SPT3
1.96078	YDR428C	BNA7
1.96078	YDR435C	PPM1
1.96078	YDR515W	SLF1
1.96078	YEL030W	ECM10
1.96078	YEL040W	UTR2
1.96078	YEL042W	GDA1
1.96078	YEL066W	HPA3
1.96078	YEL068C	---
1.96078	YEL071W	DLD3
1.96078	YER024W	YAT2
1.96078	YER030W	CHZ1
1.96078	YER035W	EDC2
1.96078	YER046W-A	---
1.96078	YER047C	SAP1
1.96078	YER048C	CAJ1
1.96078	YER051W	JHD1
1.96078	YER052C	HOM3
1.96078	YER066C-A	---
1.96078	YER066W	RRT13
1.96078	YER068C-A	---
1.96078	YER072W	VTC1
1.96078	YER080W	AIM9
1.96078	YER081W	SER3
1.96078	YER084W	---
1.96078	YER089C	PTC2
1.96078	YER103W	SSA4
1.96078	YER108C	---
1.96078	YER109C	FLO8
1.96078	YER110C	KAP123
1.96078	YER117W	RPL23B
1.96078	YER118C	SHO1
1.96078	YER121W	---
1.96078	YER135C	---
1.96078	YER137C	---
1.96078	YER139C	RTR1
1.96078	YER154W	OXA1
1.96078	YER183C	FAU1
1.96078	YER184C	TOG1
1.96078	YFL021W	GAT1
1.96078	YFL027C	GYP8
1.96078	YFL028C	CAF16
1.96078	YFL048C	EMP47
1.96078	YFR006W	---
1.96078	YFR039C	OSW7
1.96078	YGL020C	GET1
1.96078	YGL143C	MRF1
1.96078	YGL157W	ARI1
1.96078	YGL158W	RCK1
1.96078	YGL159W	---
1.96078	YGL166W	CUP2
1.96078	YGL170C	SPO74
1.96078	YGL174W	BUD13
1.96078	YGL208W	SIP2
1.96078	YGL213C	SKI8
1.96078	YGL214W	---
1.96078	YGL217C	---
1.96078	YGL219C	MDM34
1.96078	YGL226W	MTC3
1.96078	YGL230C	---
1.96078	YGL242C	---
1.96078	YGL257C	MNT2
1.96078	YGR008C	STF2
1.96078	YGR011W	---
1.96078	YGR051C	---
1.96078	YGR054W	---
1.96078	YGR068C	ART5
1.96078	YGR070W	ROM1
1.96078	YGR071C	ENV11
1.96078	YGR079W	---
1.96078	YGR080W	TWF1
1.96078	YGR093W	DRN1
1.96078	YGR102C	GTF1
1.96078	YGR112W	SHY1
1.96078	YGR117C	---
1.96078	YGR122C-A	---
1.96078	YGR129W	SYF2
1.96078	YGR131W	FHN1
1.96078	YGR143W	SKN1
1.96078	YGR144W	THI4
1.96078	YGR146C	ECL1
1.96078	YGR157W	CHO2
1.96078	YGR169C	PUS6
1.96078	YGR176W	---
1.96078	YGR183C	QCR9
1.96078	YGR194C	XKS1
1.96078	YGR196C	FYV8
1.96078	YGR199W	PMT6
1.96078	YGR203W	YCH1
1.96078	YGR205W	TDA10
1.96078	YGR213C	RTA1
1.96078	YGR215W	RSM27
1.96078	YGR254W	ENO1
1.96078	YGR258C	RAD2
1.96078	YGR260W	TNA1
1.96078	YGR261C	APL6
1.96078	YGR268C	HUA1
1.96078	YGR270W	YTA7
1.96078	YGR275W	RTT102
1.96078	YGR291C	---
1.96078	YGR292W	MAL12
1.96078	YHL006C	SHU1
1.96078	YHL012W	---
1.96078	YHL013C	OTU2
1.96078	YHL014C	YLF2
1.96078	YHL016C	DUR3
1.96078	YHL028W	WSC4
1.96078	YHL044W	---
1.96078	YHL047C	ARN2
1.96078	YHR015W	MIP6
1.96078	YHR022C	---
1.96078	YHR033W	---
1.96078	YHR035W	NEL1
1.96078	YHR044C	DOG1
1.96078	YHR050W	SMF2
1.96078	YHR066W	SSF1
1.96078	YHR077C	NMD2
1.96078	YHR078W	---
1.96078	YHR079C	IRE1
1.96078	YHR093W	AHT1
1.96078	YHR095W	---
1.96078	YHR106W	TRR2
1.96078	YHR112C	---
1.96078	YHR115C	DMA1
1.96078	YHR117W	TOM71
1.96078	YHR121W	LSM12
1.96078	YHR134W	WSS1
1.96078	YHR136C	SPL2
1.96078	YHR137W	ARO9
1.96078	YHR152W	SPO12
1.96078	YHR153C	SPO16
1.96078	YHR154W	RTT107
1.96078	YHR176W	FMO1
1.96078	YHR204W	MNL1
1.96078	YHR206W	SKN7
1.96078	YHR207C	SET5
1.96078	YIL001W	---
1.96078	YIL006W	YIA6
1.96078	YIL040W	APQ12
1.96078	YIL065C	FIS1
1.96078	YIL066C	RNR3
1.96078	YIL067C	---
1.96078	YIL070C	MAM33
1.96078	YIL073C	SPO22
1.96078	YIL077C	RCI37
1.96078	YIL085C	KTR7
1.96078	YIL088C	AVT7
1.96078	YIL092W	---
1.96078	YIL095W	PRK1
1.96078	YIL113W	SDP1
1.96078	YIL121W	QDR2
1.96078	YIL128W	MET18
1.96078	YIL146C	ATG32
1.96078	YIL154C	IMP2
1.96078	YIR005W	IST3
1.96078	YJL012C	VTC4
1.96078	YJL013C	MAD3
1.96078	YJL017W	---
1.96078	YJL027C	---
1.96078	YJL028W	---
1.96078	YJL048C	UBX6
1.96078	YJL073W	JEM1
1.96078	YJL075C	APQ13
1.96078	YJL079C	PRY1
1.96078	YJL084C	ALY2
1.96078	YJL100W	LSB6
1.96078	YJL135W	---
1.96078	YJL146W	IDS2
1.96078	YJL151C	SNA3
1.96078	YJL158C	CIS3
1.96078	YJL172W	CPS1
1.96078	YJL186W	MNN5
1.96078	YJL190C	RPS22A
1.96078	YJL196C	ELO1
1.96078	YJL207C	LAA1
1.96078	YJL208C	NUC1
1.96078	YJL212C	OPT1
1.96078	YJL215C	---
1.96078	YJR004C	SAG1
1.96078	YJR010C-A	SPC1
1.96078	YJR037W	---
1.96078	YJR039W	MLO127
1.96078	YJR044C	VPS55
1.96078	YJR080C	AIM24
1.96078	YJR107W	LIH1
1.96078	YJR119C	JHD2
1.96078	YJR122W	IBA57
1.96078	YKL006W	RPL14A
1.96078	YKL026C	GPX1
1.96078	YKL031W	---
1.96078	YKL034W	TUL1
1.96078	YKL038W	RGT1
1.96078	YKL043W	PHD1
1.96078	YKL047W	ANR2
1.96078	YKL050C	---
1.96078	YKL062W	MSN4
1.96078	YKL072W	STB6
1.96078	YKL074C	MUD2
1.96078	YKL085W	MDH1
1.96078	YKL086W	SRX1
1.96078	YKL087C	CYT2
1.96078	YKL090W	CUE2
1.96078	YKL105C	SEG2
1.96078	YKL147C	---
1.96078	YKL151C	NNR2
1.96078	YKL161C	KDX1
1.96078	YKL164C	PIR1
1.96078	YKL167C	MRP49
1.96078	YKL168C	KKQ8
1.96078	YKL171W	NNK1
1.96078	YKL174C	TPO5
1.96078	YKL177W	---
1.96078	YKL178C	STE3
1.96078	YKL187C	FAT3
1.96078	YKL199C	---
1.96078	YKL200C	---
1.96078	YKL217W	JEN1
1.96078	YKR014C	YPT52
1.96078	YKR035W-A	DID2
1.96078	YKR047W	---
1.96078	YKR076W	ECM4
1.96078	YLL019C	KNS1
1.96078	YLL056C	---
1.96078	YLR013W	GAT3
1.96078	YLR041W	---
1.96078	YLR054C	OSW2
1.96078	YLR055C	SPT8
1.96078	YLR068W	FYV7
1.96078	YLR070C	XYL2
1.96078	YLR131C	ACE2
1.96078	YLR135W	SLX4
1.96078	YLR136C	TIS11
1.96078	YLR137W	RKM5
1.96078	YLR151C	PCD1
1.96078	YLR164W	SHH4
1.96078	YLR169W	---
1.96078	YLR170C	APS1
1.96078	YLR177W	---
1.96078	YLR178C	TFS1
1.96078	YLR179C	---
1.96078	YLR193C	UPS1
1.96078	YLR201C	COQ9
1.96078	YLR202C	---
1.96078	YLR207W	HRD3
1.96078	YLR209C	PNP1
1.96078	YLR210W	CLB4
1.96078	YLR213C	CRR1
1.96078	YLR214W	FRE1
1.96078	YLR216C	CPR6
1.96078	YLR217W	---
1.96078	YLR227C	ADY4
1.96078	YLR228C	ECM22
1.96078	YLR231C	BNA5
1.96078	YLR241W	CSC1
1.96078	YLR247C	IRC20
1.96078	YLR286C	CTS1
1.96078	YLR288C	MEC3
1.96078	YLR337C	VRP1
1.96078	YLR349W	---
1.96078	YLR369W	SSQ1
1.96078	YLR371W	ROM2
1.96078	YLR385C	SWC7
1.96078	YLR387C	REH1
1.96078	YLR404W	SEI1
1.96078	YLR407W	---
1.96078	YLR410W	VIP1
1.96078	YLR433C	CNA1
1.96078	YML010W-A	---
1.96078	YML113W	DAT1
1.96078	YML129C	COX14
1.96078	YMR036C	MIH1
1.96078	YMR037C	MSN2
1.96078	YMR038C	CCS1
1.96078	YMR058W	FET3
1.96078	YMR065W	KAR5
1.96078	YMR068W	AVO2
1.96078	YMR072W	ABF2
1.96078	YMR073C	IRC21
1.96078	YMR082C	---
1.96078	YMR083W	ADH3
1.96078	YMR118C	SHH3
1.96078	YMR158C-B	---
1.96078	YMR158W-A	---
1.96078	YMR173W-A	---
1.96078	YMR176W	ECM5
1.96078	YMR204C	INP1
1.96078	YMR250W	GAD1
1.96078	YMR262W	---
1.96078	YMR279C	ATR2
1.96078	YNL003C	PET8
1.96078	YNL047C	SLM2
1.96078	YNL050C	---
1.96078	YNL052W	COX5A
1.96078	YNL078W	NIS1
1.96078	YNL084C	END3
1.96078	YNL090W	RHO2
1.96078	YNL099C	OCA1
1.96078	YNL122C	MRP35
1.96078	YNL130C	CPT1
1.96078	YNL135C	FPR1
1.96078	YNL153C	GIM3
1.96078	YNL156C	NSG2
1.96078	YNL165W	---
1.96078	YNL279W	PRM1
1.96078	YNL314W	DAL82
1.96078	YNL327W	EGT2
1.96078	YNR025C	---
1.96078	YNR030W	ALG12
1.96078	YNR048W	---
1.96078	YNR059W	MNT4
1.96078	YOL011W	PLB3
1.96078	YOL092W	YPQ1
1.96078	YOL115W	PAP2
1.96078	YOL126C	MDH2
1.96078	YOL151W	GRE2
1.96078	YOR005C	DNL4
1.96078	YOR008C-A	---
1.96078	YOR040W	GLO4
1.96078	YOR047C	STD1
1.96078	YOR062C	---
1.96078	YOR086C	TCB1
1.96078	YOR097C	---
1.96078	YOR101W	RAS1
1.96078	YOR105W	---
1.96078	YOR114W	DPI34
1.96078	YOR115C	TRS33
1.96078	YOR120W	GCY1
1.96078	YOR125C	CAT5
1.96078	YOR126C	IAH1
1.96078	YOR134W	BAG7
1.96078	YOR136W	IDH2
1.96078	YOR142W	LSC1
1.96078	YOR152C	ATG40
1.96078	YOR154W	SLP1
1.96078	YOR155C	ISN1
1.96078	YOR156C	NFI1
1.96078	YOR158W	PET123
1.96078	YOR163W	DDP1
1.96078	YOR164C	GET4
1.96078	YOR182C	RPS30B
1.96078	YOR183W	FYV12
1.96078	YOR186W	---
1.96078	YOR187W	TUF1
1.96078	YOR188W	MSB1
1.96078	YOR190W	SPR1
1.96078	YOR195W	SLK19
1.96078	YOR199W	---
1.96078	YOR208W	PTP2
1.96078	YOR221C	MCT1
1.96078	YOR227W	HER1
1.96078	YOR228C	MCP1
1.96078	YOR229W	WTM2
1.96078	YOR230W	WTM1
1.96078	YOR231W	MKK1
1.96078	YOR237W	HES1
1.96078	YOR240W	ABP140
1.96078	YOR245C	DGA1
1.96078	YOR247W	SRL1
1.96078	YOR253W	NAT5
1.96078	YOR258W	HNT3
1.96078	YOR263C	---
1.96078	YOR279C	RFM1
1.96078	YOR280C	FSH3
1.96078	YOR284W	HUA2
1.96078	YOR300W	---
1.96078	YPL050C	MNN9
1.96078	YPL069C	BTS1
1.96078	YPL092W	SSU1
1.96078	YPL111W	CAR1
1.96078	YPL112C	PEX25
1.96078	YPL113C	---
1.96078	YPL127C	HHO1
1.96078	YPL148C	PPT2
1.96078	YPL154C	PEP4
1.96078	YPL155C	KIP2
1.96078	YPL219W	PCL8
1.96078	YPL222W	FMP40
1.96078	YPL268W	PLC1
1.96078	YPL269W	KAR9
1.96078	YPR011C	---
1.96078	YPR021C	AGC1
1.96078	YPR029C	APL4
1.96078	YPR072W	NOT5
1.96078	YPR096C	---
1.96078	YPR097W	---
1.96078	YPR115W	RGC1

## Sheet: Enhancers SD>1.5
norm colony size	ORF name	gene name
1.8102	YIL089W	---
1.81035	YAL004W	---
1.81471	YHL045W	---
1.81488	YCL001W-A	---
1.81642	YMR297W	PRC1
1.82122	YLR206W	ENT2
1.82162	YLR312W-A	MRPL15
1.8225	YKL103C	APE1
1.82338	YGR286C	BIO2
1.82355	YDR198C	RKM2
1.83017	YBR026C	ETR1
1.83302	YPR118W	MRI1
1.83379	YDR183W	PLP1
1.83755	YER005W	YND1
1.83815	YDR072C	IPT1
1.83821	YLR450W	HMG2
1.83937	YPL226W	NEW1
1.8409	YGR181W	TIM13
1.84359	YLR279W	---
1.84595	YDL170W	UGA3
1.84884	YDR274C	---
1.84974	YGL224C	SDT1
1.85371	YMR102C	LAF1
1.85444	YOR009W	TIR4
1.85755	YIL086C	---
1.85806	YLR219W	MSC3
1.85932	YNR040W	MRX15
1.85945	YLR422W	DCK1
1.86145	YER141W	COX15
1.86232	YOR093C	CMR2
1.86308	YGR152C	RSR1
1.86535	YKR044W	UIP5
1.8658	YEL010W	---
1.86851	YGR154C	GTO1
1.86927	YLR428C	---
1.87113	YJR005W	APL1
1.8719	YBR288C	APM3
1.87237	YLR030W	---
1.87244	YOL117W	RRI2
1.87283	YGR130C	---
1.87397	YOR165W	SEY1
1.87793	YDR371W	CTS2
1.87862	YCL038C	ATG22
1.87871	YGR028W	MSP1
1.8788	YLR273C	PIG1
1.88047	YLR122C	---
1.88142	YOR127W	RGA1
1.88448	YDR100W	TVP15
1.88756	YJR094W-A	RPL43B
1.88958	YDR251W	PAM1
1.89446	YER073W	ALD5
1.89526	YLR180W	SAM1
1.89616	YNL011C	---
1.8972	YDL182W	LYS20
1.89839	YLR173W	---
1.90067	YML087C	AIM33
1.90078	YGR021W	DPC29
1.90354	YKR050W	TRK2
1.90779	YKR070W	---
1.9095	YLR299W	ECM38
1.9104	YER119C	AVT6
1.91403	YDR136C	VPS61
1.91413	YML112W	CTK3
1.91747	YBR270C	BIT2
1.91791	YHR096C	HXT5
1.91855	YOR325W	---
1.91938	YMR253C	---
1.92161	YOR042W	CUE5
1.92186	YLL055W	YCT1
1.92233	YOR200W	---
1.92874	YML017W	PSP2
1.93077	YOR252W	TMA16
1.93217	YPR151C	SUE1
1.93342	YDL109C	---
1.93447	YKL025C	PAN3
1.935	YNL070W	TOM7
1.93638	YNL160W	YGP1
1.93771	YLL002W	RTT109
1.93973	YGR141W	VPS62
1.94047	YDR348C	PAL1
1.9457	YLR380W	CSR1
1.94658	YLR144C	ACF2
1.94729	YHR135C	YCK1
1.9492	YGL220W	BOL2
1.95202	YPR009W	SUT2
1.953	YGL152C	---
1.95524	YLR181C	VTA1
1.95672	YJR142W	---
1.95736	YCL034W	LSB5
1.95817	YOL036W	---
1.95995	YKL010C	UFD4
1.96078	YAL021C	CCR4
1.96078	YAL031C	GIP4
1.96078	YAL036C	RBG1
1.96078	YAL051W	OAF1
1.96078	YBL100C	---
1.96078	YBL107C	MIX23
1.96078	YBR013C	---
1.96078	YBR014C	GRX7
1.96078	YBR015C	MNN2
1.96078	YBR020W	GAL1
1.96078	YBR068C	BAP2
1.96078	YBR100W	---
1.96078	YBR122C	MRPL36
1.96078	YBR189W	RPS9B
1.96078	YBR218C	PYC2
1.96078	YBR225W	---
1.96078	YBR226C	---
1.96078	YBR261C	TAE1
1.96078	YBR283C	SSH1
1.96078	YBR300C	---
1.96078	YCL006C	---
1.96078	YCL011C	GBP2
1.96078	YCL023C	YCL023C
1.96078	YCL024W	KCC4
1.96078	YCL036W	GFD2
1.96078	YCL047C	POF1
1.96078	YCL051W	LRE1
1.96078	YCL061C	MRC1
1.96078	YCL062W	VAC17
1.96078	YCR007C	---
1.96078	YCR008W	SAT4
1.96078	YCR021C	HSP30
1.96078	YCR022C	---
1.96078	YCR023C	---
1.96078	YCR102W-A	---
1.96078	YDL009C	YDL009C
1.96078	YDL117W	CYK3
1.96078	YDL136W	RPL35B
1.96078	YDL167C	NRP1
1.96078	YDL184C	RPL41A
1.96078	YDL206W	---
1.96078	YDL240W	LRG1
1.96078	YDR010C	---
1.96078	YDR051C	DET1
1.96078	YDR059C	UBC5
1.96078	YDR075W	PPH3
1.96078	YDR127W	ARO1
1.96078	YDR139C	RUB1
1.96078	YDR147W	EKI1
1.96078	YDR192C	NUP42
1.96078	YDR230W	---
1.96078	YDR248C	---
1.96078	YDR270W	CCC2
1.96078	YDR283C	GCN2
1.96078	YDR289C	RTT103
1.96078	YDR291W	HRQ1
1.96078	YDR297W	SUR2
1.96078	YDR312W	SSF2
1.96078	YDR315C	IPK1
1.96078	YDR320C	SWA2
1.96078	YDR323C	PEP7
1.96078	YDR334W	SWR1
1.96078	YDR336W	MRX8
1.96078	YDR360W	---
1.96078	YDR374C	PHO92
1.96078	YDR377W	ATP17
1.96078	YDR387C	CIN10
1.96078	YDR392W	SPT3
1.96078	YDR428C	BNA7
1.96078	YDR435C	PPM1
1.96078	YDR515W	SLF1
1.96078	YEL030W	ECM10
1.96078	YEL040W	UTR2
1.96078	YEL042W	GDA1
1.96078	YEL066W	HPA3
1.96078	YEL068C	---
1.96078	YEL071W	DLD3
1.96078	YER024W	YAT2
1.96078	YER030W	CHZ1
1.96078	YER035W	EDC2
1.96078	YER046W-A	---
1.96078	YER047C	SAP1
1.96078	YER048C	CAJ1
1.96078	YER051W	JHD1
1.96078	YER052C	HOM3
1.96078	YER066C-A	---
1.96078	YER066W	RRT13
1.96078	YER068C-A	---
1.96078	YER072W	VTC1
1.96078	YER080W	AIM9
1.96078	YER081W	SER3
1.96078	YER084W	---
1.96078	YER089C	PTC2
1.96078	YER103W	SSA4
1.96078	YER108C	---
1.96078	YER109C	FLO8
1.96078	YER110C	KAP123
1.96078	YER117W	RPL23B
1.96078	YER118C	SHO1
1.96078	YER121W	---
1.96078	YER135C	---
1.96078	YER137C	---
1.96078	YER139C	RTR1
1.96078	YER154W	OXA1
1.96078	YER183C	FAU1
1.96078	YER184C	TOG1
1.96078	YFL021W	GAT1
1.96078	YFL027C	GYP8
1.96078	YFL028C	CAF16
1.96078	YFL048C	EMP47
1.96078	YFR006W	---
1.96078	YFR039C	OSW7
1.96078	YGL020C	GET1
1.96078	YGL143C	MRF1
1.96078	YGL157W	ARI1
1.96078	YGL158W	RCK1
1.96078	YGL159W	---
1.96078	YGL166W	CUP2
1.96078	YGL170C	SPO74
1.96078	YGL174W	BUD13
1.96078	YGL208W	SIP2
1.96078	YGL213C	SKI8
1.96078	YGL214W	---
1.96078	YGL217C	---
1.96078	YGL219C	MDM34
1.96078	YGL226W	MTC3
1.96078	YGL230C	---
1.96078	YGL242C	---
1.96078	YGL257C	MNT2
1.96078	YGR008C	STF2
1.96078	YGR011W	---
1.96078	YGR051C	---
1.96078	YGR054W	---
1.96078	YGR068C	ART5
1.96078	YGR070W	ROM1
1.96078	YGR071C	ENV11
1.96078	YGR079W	---
1.96078	YGR080W	TWF1
1.96078	YGR093W	DRN1
1.96078	YGR102C	GTF1
1.96078	YGR112W	SHY1
1.96078	YGR117C	---
1.96078	YGR122C-A	---
1.96078	YGR129W	SYF2
1.96078	YGR131W	FHN1
1.96078	YGR143W	SKN1
1.96078	YGR144W	THI4
1.96078	YGR146C	ECL1
1.96078	YGR157W	CHO2
1.96078	YGR169C	PUS6
1.96078	YGR176W	---
1.96078	YGR183C	QCR9
1.96078	YGR194C	XKS1
1.96078	YGR196C	FYV8
1.96078	YGR199W	PMT6
1.96078	YGR203W	YCH1
1.96078	YGR205W	TDA10
1.96078	YGR213C	RTA1
1.96078	YGR215W	RSM27
1.96078	YGR254W	ENO1
1.96078	YGR258C	RAD2
1.96078	YGR260W	TNA1
1.96078	YGR261C	APL6
1.96078	YGR268C	HUA1
1.96078	YGR270W	YTA7
1.96078	YGR275W	RTT102
1.96078	YGR291C	---
1.96078	YGR292W	MAL12
1.96078	YHL006C	SHU1
1.96078	YHL012W	---
1.96078	YHL013C	OTU2
1.96078	YHL014C	YLF2
1.96078	YHL016C	DUR3
1.96078	YHL028W	WSC4
1.96078	YHL044W	---
1.96078	YHL047C	ARN2
1.96078	YHR015W	MIP6
1.96078	YHR022C	---
1.96078	YHR033W	---
1.96078	YHR035W	NEL1
1.96078	YHR044C	DOG1
1.96078	YHR050W	SMF2
1.96078	YHR066W	SSF1
1.96078	YHR077C	NMD2
1.96078	YHR078W	---
1.96078	YHR079C	IRE1
1.96078	YHR093W	AHT1
1.96078	YHR095W	---
1.96078	YHR106W	TRR2
1.96078	YHR112C	---
1.96078	YHR115C	DMA1
1.96078	YHR117W	TOM71
1.96078	YHR121W	LSM12
1.96078	YHR134W	WSS1
1.96078	YHR136C	SPL2
1.96078	YHR137W	ARO9
1.96078	YHR152W	SPO12
1.96078	YHR153C	SPO16
1.96078	YHR154W	RTT107
1.96078	YHR176W	FMO1
1.96078	YHR204W	MNL1
1.96078	YHR206W	SKN7
1.96078	YHR207C	SET5
1.96078	YIL001W	---
1.96078	YIL006W	YIA6
1.96078	YIL040W	APQ12
1.96078	YIL065C	FIS1
1.96078	YIL066C	RNR3
1.96078	YIL067C	---
1.96078	YIL070C	MAM33
1.96078	YIL073C	SPO22
1.96078	YIL077C	RCI37
1.96078	YIL085C	KTR7
1.96078	YIL088C	AVT7
1.96078	YIL092W	---
1.96078	YIL095W	PRK1
1.96078	YIL113W	SDP1
1.96078	YIL121W	QDR2
1.96078	YIL128W	MET18
1.96078	YIL146C	ATG32
1.96078	YIL154C	IMP2
1.96078	YIR005W	IST3
1.96078	YJL012C	VTC4
1.96078	YJL013C	MAD3
1.96078	YJL017W	---
1.96078	YJL027C	---
1.96078	YJL028W	---
1.96078	YJL048C	UBX6
1.96078	YJL073W	JEM1
1.96078	YJL075C	APQ13
1.96078	YJL079C	PRY1
1.96078	YJL084C	ALY2
1.96078	YJL100W	LSB6
1.96078	YJL135W	---
1.96078	YJL146W	IDS2
1.96078	YJL151C	SNA3
1.96078	YJL158C	CIS3
1.96078	YJL172W	CPS1
1.96078	YJL186W	MNN5
1.96078	YJL190C	RPS22A
1.96078	YJL196C	ELO1
1.96078	YJL207C	LAA1
1.96078	YJL208C	NUC1
1.96078	YJL212C	OPT1
1.96078	YJL215C	---
1.96078	YJR004C	SAG1
1.96078	YJR010C-A	SPC1
1.96078	YJR037W	---
1.96078	YJR039W	MLO127
1.96078	YJR044C	VPS55
1.96078	YJR080C	AIM24
1.96078	YJR107W	LIH1
1.96078	YJR119C	JHD2
1.96078	YJR122W	IBA57
1.96078	YKL006W	RPL14A
1.96078	YKL026C	GPX1
1.96078	YKL031W	---
1.96078	YKL034W	TUL1
1.96078	YKL038W	RGT1
1.96078	YKL043W	PHD1
1.96078	YKL047W	ANR2
1.96078	YKL050C	---
1.96078	YKL062W	MSN4
1.96078	YKL072W	STB6
1.96078	YKL074C	MUD2
1.96078	YKL085W	MDH1
1.96078	YKL086W	SRX1
1.96078	YKL087C	CYT2
1.96078	YKL090W	CUE2
1.96078	YKL105C	SEG2
1.96078	YKL147C	---
1.96078	YKL151C	NNR2
1.96078	YKL161C	KDX1
1.96078	YKL164C	PIR1
1.96078	YKL167C	MRP49
1.96078	YKL168C	KKQ8
1.96078	YKL171W	NNK1
1.96078	YKL174C	TPO5
1.96078	YKL177W	---
1.96078	YKL178C	STE3
1.96078	YKL187C	FAT3
1.96078	YKL199C	---
1.96078	YKL200C	---
1.96078	YKL217W	JEN1
1.96078	YKR014C	YPT52
1.96078	YKR035W-A	DID2
1.96078	YKR047W	---
1.96078	YKR076W	ECM4
1.96078	YLL019C	KNS1
1.96078	YLL056C	---
1.96078	YLR013W	GAT3
1.96078	YLR041W	---
1.96078	YLR054C	OSW2
1.96078	YLR055C	SPT8
1.96078	YLR068W	FYV7
1.96078	YLR070C	XYL2
1.96078	YLR131C	ACE2
1.96078	YLR135W	SLX4
1.96078	YLR136C	TIS11
1.96078	YLR137W	RKM5
1.96078	YLR151C	PCD1
1.96078	YLR164W	SHH4
1.96078	YLR169W	---
1.96078	YLR170C	APS1
1.96078	YLR177W	---
1.96078	YLR178C	TFS1
1.96078	YLR179C	---
1.96078	YLR193C	UPS1
1.96078	YLR201C	COQ9
1.96078	YLR202C	---
1.96078	YLR207W	HRD3
1.96078	YLR209C	PNP1
1.96078	YLR210W	CLB4
1.96078	YLR213C	CRR1
1.96078	YLR214W	FRE1
1.96078	YLR216C	CPR6
1.96078	YLR217W	---
1.96078	YLR227C	ADY4
1.96078	YLR228C	ECM22
1.96078	YLR231C	BNA5
1.96078	YLR241W	CSC1
1.96078	YLR247C	IRC20
1.96078	YLR286C	CTS1
1.96078	YLR288C	MEC3
1.96078	YLR337C	VRP1
1.96078	YLR349W	---
1.96078	YLR369W	SSQ1
1.96078	YLR371W	ROM2
1.96078	YLR385C	SWC7
1.96078	YLR387C	REH1
1.96078	YLR404W	SEI1
1.96078	YLR407W	---
1.96078	YLR410W	VIP1
1.96078	YLR433C	CNA1
1.96078	YML010W-A	---
1.96078	YML113W	DAT1
1.96078	YML129C	COX14
1.96078	YMR036C	MIH1
1.96078	YMR037C	MSN2
1.96078	YMR038C	CCS1
1.96078	YMR058W	FET3
1.96078	YMR065W	KAR5
1.96078	YMR068W	AVO2
1.96078	YMR072W	ABF2
1.96078	YMR073C	IRC21
1.96078	YMR082C	---
1.96078	YMR083W	ADH3
1.96078	YMR118C	SHH3
1.96078	YMR158C-B	---
1.96078	YMR158W-A	---
1.96078	YMR173W-A	---
1.96078	YMR176W	ECM5
1.96078	YMR204C	INP1
1.96078	YMR250W	GAD1
1.96078	YMR262W	---
1.96078	YMR279C	ATR2
1.96078	YNL003C	PET8
1.96078	YNL047C	SLM2
1.96078	YNL050C	---
1.96078	YNL052W	COX5A
1.96078	YNL078W	NIS1
1.96078	YNL084C	END3
1.96078	YNL090W	RHO2
1.96078	YNL099C	OCA1
1.96078	YNL122C	MRP35
1.96078	YNL130C	CPT1
1.96078	YNL135C	FPR1
1.96078	YNL153C	GIM3
1.96078	YNL156C	NSG2
1.96078	YNL165W	---
1.96078	YNL279W	PRM1
1.96078	YNL314W	DAL82
1.96078	YNL327W	EGT2
1.96078	YNR025C	---
1.96078	YNR030W	ALG12
1.96078	YNR048W	---
1.96078	YNR059W	MNT4
1.96078	YOL011W	PLB3
1.96078	YOL092W	YPQ1
1.96078	YOL115W	PAP2
1.96078	YOL126C	MDH2
1.96078	YOL151W	GRE2
1.96078	YOR005C	DNL4
1.96078	YOR008C-A	---
1.96078	YOR040W	GLO4
1.96078	YOR047C	STD1
1.96078	YOR062C	---
1.96078	YOR086C	TCB1
1.96078	YOR097C	---
1.96078	YOR101W	RAS1
1.96078	YOR105W	---
1.96078	YOR114W	DPI34
1.96078	YOR115C	TRS33
1.96078	YOR120W	GCY1
1.96078	YOR125C	CAT5
1.96078	YOR126C	IAH1
1.96078	YOR134W	BAG7
1.96078	YOR136W	IDH2
1.96078	YOR142W	LSC1
1.96078	YOR152C	ATG40
1.96078	YOR154W	SLP1
1.96078	YOR155C	ISN1
1.96078	YOR156C	NFI1
1.96078	YOR158W	PET123
1.96078	YOR163W	DDP1
1.96078	YOR164C	GET4
1.96078	YOR182C	RPS30B
1.96078	YOR183W	FYV12
1.96078	YOR186W	---
1.96078	YOR187W	TUF1
1.96078	YOR188W	MSB1
1.96078	YOR190W	SPR1
1.96078	YOR195W	SLK19
1.96078	YOR199W	---
1.96078	YOR208W	PTP2
1.96078	YOR221C	MCT1
1.96078	YOR227W	HER1
1.96078	YOR228C	MCP1
1.96078	YOR229W	WTM2
1.96078	YOR230W	WTM1
1.96078	YOR231W	MKK1
1.96078	YOR237W	HES1
1.96078	YOR240W	ABP140
1.96078	YOR245C	DGA1
1.96078	YOR247W	SRL1
1.96078	YOR253W	NAT5
1.96078	YOR258W	HNT3
1.96078	YOR263C	---
1.96078	YOR279C	RFM1
1.96078	YOR280C	FSH3
1.96078	YOR284W	HUA2
1.96078	YOR300W	---
1.96078	YPL050C	MNN9
1.96078	YPL069C	BTS1
1.96078	YPL092W	SSU1
1.96078	YPL111W	CAR1
1.96078	YPL112C	PEX25
1.96078	YPL113C	---
1.96078	YPL127C	HHO1
1.96078	YPL148C	PPT2
1.96078	YPL154C	PEP4
1.96078	YPL155C	KIP2
1.96078	YPL219W	PCL8
1.96078	YPL222W	FMP40
1.96078	YPL268W	PLC1
1.96078	YPL269W	KAR9
1.96078	YPR011C	---
1.96078	YPR021C	AGC1
1.96078	YPR029C	APL4
1.96078	YPR072W	NOT5
1.96078	YPR096C	---
1.96078	YPR097W	---
1.96078	YPR115W	RGC1

## Sheet: stats
Number of values	4799
Minimum	0
Maximum	1.96078
Range	1.96078
Mean	1.007
Std. Deviation	0.534482
Std. Error of Mean	0.00771539
1 SD	0.534482
1.5 SD	0.801723
	suppressors	enhancers
1 SD	<0.4725	>1.5415
# hits	763	780
1.5 SD	<0.2053	>1.8087
# hits	529	544
