# Supplementary material for: A synthetic genetic array screen for interactions with the RNA helicase DED1 during cell stress in budding yeast
Source: G3 (Bethesda). 2022 Nov 21;13(1):jkac296. doi: 10.1093/g3journal/jkac296 (PMC9836348; doi:10.1093/g3journal/jkac296)
Supplement: jkac296_Supplementary_Data [file jkac296_supplementary_data.zip › Suppl/Supplemental_Table_S2_G3-2022-403741.xlsx]

## Sheet: Cluster 1
#term ID	term description	observed gene count	background gene count	strength	false discovery rate	matching proteins in your network (labels)
GO:0072350	Tricarboxylic acid metabolic process	3	8	1.5	0.0357	IDP1,IDP2,CIT1
GO:0006526	Arginine biosynthetic process	4	11	1.48	0.0055	ARG5,6,ARG3,CPA2,ARG7
GO:0000321	Re-entry into mitotic cell cycle after pheromone arrest	3	9	1.45	0.0439	VPS64,FAR7,FAR10
GO:0006566	Threonine metabolic process	3	9	1.45	0.0439	HOM2,GLY1,HOM6
GO:0006591	Ornithine metabolic process	3	9	1.45	0.0439	ARG5,6,ARG3,ARG7
GO:0009085	Lysine biosynthetic process	4	13	1.41	0.0079	HOM2,LYS12,ACO2,LYS9
GO:0009097	Isoleucine biosynthetic process	3	10	1.4	0.0483	ILV6,HOM2,HOM6
GO:0019878	Lysine biosynthetic process via aminoadipic acid	3	10	1.4	0.0483	LYS12,ACO2,LYS9
GO:0009084	Glutamine family amino acid biosynthetic process	7	28	1.32	3.57e-05	IDP1,ARG5,6,PUT2,ARG3,CPA2,ARG7,CIT1
GO:0009082	Branched-chain amino acid biosynthetic process	4	16	1.32	0.0133	ILV6,HOM2,HOM6,LEU9
GO:0043650	Dicarboxylic acid biosynthetic process	4	25	1.13	0.0439	IDP1,PUT2,AAT2,CIT1
GO:1901607	Alpha-amino acid biosynthetic process	19	123	1.11	5.89e-12	ILV6,IDP1,HOM2,GLY1,HIS1,ARG5,6,SER2,PUT2,LYS12,ARG3,ACO2,CPA2,HOM6,AAT2,ARG7,CIT1,LYS9,LEU9,HIS3
GO:0009070	Serine family amino acid biosynthetic process	4	27	1.09	0.0483	HOM2,GLY1,SER2,HOM6
GO:0009064	Glutamine family amino acid metabolic process	9	62	1.08	3.54e-05	IDP1,ARG5,6,ADE6,PUT2,ARG3,CPA2,ARG7,YMR084W,CIT1
GO:1901605	Alpha-amino acid metabolic process	21	184	0.98	1.26e-11	ILV6,IDP1,HOM2,GLY1,HIS1,ARG5,6,ADE6,SER2,PUT2,LYS12,ARG3,ACO2,CPA2,HOM6,AAT2,ARG7,YMR084W,CIT1,LYS9,LEU9,HIS3
GO:0043648	Dicarboxylic acid metabolic process	5	45	0.97	0.0399	IDP1,HOM2,PUT2,AAT2,CIT1
GO:0009067	Aspartate family amino acid biosynthetic process	6	55	0.96	0.0133	HOM2,LYS12,ACO2,HOM6,AAT2,LYS9
GO:0009066	Aspartate family amino acid metabolic process	7	72	0.91	0.0079	HOM2,GLY1,LYS12,ACO2,HOM6,AAT2,LYS9
GO:0006520	Cellular amino acid metabolic process	22	246	0.87	2.02e-10	ILV6,IDP1,HOM2,GLY1,HIS1,ARG5,6,ADE6,SER2,PUT2,MSR1,LYS12,ARG3,ACO2,CPA2,HOM6,AAT2,ARG7,YMR084W,CIT1,LYS9,LEU9,HIS3
GO:0032543	Mitochondrial translation	8	114	0.77	0.0142	MRPL35,RSM28,RRF1,MSR1,PTH1,RSM25,MRPL4,RTC6
GO:0044283	Small molecule biosynthetic process	21	324	0.73	1.22e-07	ILV6,IDP1,HOM2,GLY1,HIS1,ARG5,6,SER2,PUT2,YHR202W,LYS12,ARG3,ACO2,ADO1,CPA2,HOM6,AAT2,ARG7,CIT1,LYS9,LEU9,HIS3
GO:0019752	Carboxylic acid metabolic process	23	387	0.7	8.24e-08	ILV6,IDP1,HOM2,GLY1,HIS1,ARG5,6,ADE6,SER2,PUT2,MSR1,LYS12,ARG3,ACO2,CPA2,HOM6,AAT2,IDP2,ARG7,YMR084W,CIT1,LYS9,LEU9,HIS3
GO:1901566	Organonitrogen compound biosynthetic process	33	869	0.5	1.64e-07	ILV6,IDP1,HOM2,MRPL35,RSM28,GLY1,HIS1,ARG5,6,ADE6,RBG2,SER2,PUT2,RRF1,MSR1,PTH1,RSM25,LYS12,ARG3,ACO2,ADO1,CPA2,HOM6,AAT2,MRPL4,ARG7,YMR084W,YMR085W,KTR5,CIT1,LYS9,LEU9,HIS3,RTC6
GO:0044281	Small molecule metabolic process	26	693	0.5	2.89e-05	ILV6,IDP1,HOM2,GLY1,HIS1,ARG5,6,ADE6,SER2,PUT2,MSR1,YHR202W,LYS12,ARG3,ACO2,ADO1,CPA2,HOM6,AAT2,IDP2,ARG7,YMR084W,YMR085W,CIT1,LYS9,LEU9,HIS3
GO:0044249	Cellular biosynthetic process	39	1764	0.27	0.0046	ILV6,IDP1,RPA14,HOM2,MET32,MRPL35,RSM28,GLY1,ACA1,HIS1,ARG5,6,ADE6,RBG2,SER2,PUT2,RRF1,MSR1,PTH1,YHR202W,RSM25,LYS12,GAT4,ARG3,ACO2,ADO1,CPA2,HOM6,AAT2,MRPL4,ARG7,YMR084W,YMR085W,SGS1,KTR5,CIT1,LYS9,LEU9,HIS3,RTC6
GO:1901576	Organic substance biosynthetic process	39	1810	0.26	0.0075	ILV6,IDP1,RPA14,HOM2,MET32,MRPL35,RSM28,GLY1,ACA1,HIS1,ARG5,6,ADE6,RBG2,SER2,PUT2,RRF1,MSR1,PTH1,YHR202W,RSM25,LYS12,GAT4,ARG3,ACO2,ADO1,CPA2,HOM6,AAT2,MRPL4,ARG7,YMR084W,YMR085W,SGS1,KTR5,CIT1,LYS9,LEU9,HIS3,RTC6
GO:1901564	Organonitrogen compound metabolic process	37	1876	0.22	0.0483	ILV6,RTK1,IDP1,HOM2,RMD5,MRPL35,RSM28,GLY1,HIS1,ARG5,6,ADE6,YGR066C,RBG2,SER2,PUT2,RRF1,MSR1,PTH1,RSM25,LYS12,ARG3,ACO2,ADO1,CPA2,HOM6,AAT2,MRPL4,ARG7,YMR084W,YMR085W,KTR5,CIT1,LYS9,YNR068C,LEU9,HIS3,RTC6

## Sheet: Cluster 2
#term ID	term description	observed gene count	background gene count	strength	false discovery rate	matching proteins in your network (labels)
GO:0036092	phosphatidylinositol-3-phosphate biosynthetic process	4	5	1.55	0.0018	SAC1,VPS34,FIG4,INP53
GO:0046856	Phosphatidylinositol dephosphorylation	4	7	1.41	0.0041	INP51,SAC1,FIG4,INP53
GO:0070676	Intralumenal vesicle formation	4	7	1.41	0.0041	DID4,VPS24,SNF7,BRO1
GO:1904669	ATP export	8	17	1.32	2.05e-05	STP22,MVB12,VPS25,DID4,VPS24,SNF7,VPS36,BRO1
GO:0045053	Protein retention in golgi apparatus	4	11	1.21	0.0135	VPS35,DID4,VPS36,VPS5
GO:0007035	Vacuolar acidification	8	27	1.12	0.00011	VMA2,VMA3,VMA10,VMA22,VMA5,VPH2,MEH1,VMA6
GO:0007032	Endosome organization	5	19	1.07	0.0083	DID4,VPS24,BLI1,SNF7,BRO1
GO:0006900	Vesicle budding from membrane	5	22	1.01	0.0138	DID4,VPS24,SNF7,SFB2,BRO1
GO:0042147	Retrograde transport, endosome to golgi	8	37	0.98	0.00044	VPS53,VPS35,RCY1,VPS51,RIC1,YPT6,YPT7,VPS5
GO:0043162	Ubiquitin-dependent protein catabolic process via the multivesicular body sorting pathway	7	33	0.98	0.0016	STP22,VPS25,DID4,VPS24,SNF7,VPS36,BRO1
GO:0032507	Maintenance of protein location in cell	6	29	0.97	0.0058	BST1,EMP24,VPS35,DID4,VPS36,VPS5
GO:0006661	Phosphatidylinositol biosynthetic process	7	39	0.9	0.0036	PER1,SAC1,VPS34,ARV1,VAC14,FIG4,INP53
GO:0046488	Phosphatidylinositol metabolic process	10	60	0.87	0.00025	CST26,PER1,BST1,INP51,SAC1,VPS34,ARV1,VAC14,FIG4,INP53
GO:0016482	Cytosolic transport	9	54	0.87	0.00065	CHC1,VPS53,VPS35,RCY1,VPS51,RIC1,YPT6,YPT7,VPS5
GO:0046474	Glycerophospholipid biosynthetic process	11	67	0.86	0.00011	PER1,GEP4,SAC1,SPO14,VPS34,ARV1,VAC14,PSD1,FIG4,INP53,ALE1
GO:0016197	Endosomal transport	14	90	0.84	2.06e-05	MVB12,VPS53,VPS35,RCY1,VPS25,VPS51,RIC1,VPS34,YPT6,ELO3,VPS36,YPT7,VPS5,BRO1
GO:0016050	Vesicle organization	15	99	0.83	2.05e-05	TRS85,BST1,EMP24,VAM7,DID4,VPS24,BLI1,VPS51,SNF7,SEC22,VPS38,SFB2,VPS5,VAM3,BRO1
GO:0045324	Late endosome to vacuole transport	9	59	0.83	0.0012	STP22,VPS25,DID4,VPS24,SNF7,VPS38,ELO3,VPS36,BRO1
GO:0007033	Vacuole organization	13	87	0.82	5.59e-05	SHP1,TRS85,VMA3,VAM7,STE20,GVP36,MEH1,VPS34,YPT6,YPT7,VAM10,VAM3,ENV9
GO:0008654	Phospholipid biosynthetic process	14	97	0.81	3.07e-05	CST26,PER1,SCS2,OPI1,GEP4,SAC1,SPO14,VPS34,ARV1,VAC14,PSD1,FIG4,INP53,ALE1
GO:0034727	Piecemeal microautophagy of the nucleus	6	41	0.81	0.0249	SHP1,TRS85,VAM7,YPT7,VAM3,KES1
GO:0015748	Organophosphate ester transport	9	64	0.8	0.0018	STP22,TPC1,MVB12,VPS25,DID4,VPS24,SNF7,VPS36,BRO1
GO:0016237	Lysosomal microautophagy	7	50	0.8	0.0124	SHP1,TRS85,VAM7,MEH1,YPT7,VAM3,KES1
GO:0016236	Macroautophagy	12	87	0.79	0.00016	SHP1,CCZ1,ARF1,TRS85,VAM7,AIM26,DOA1,VPS34,YPT6,VPS36,YPT7,VAM3
GO:0006650	Glycerophospholipid metabolic process	14	103	0.78	5.59e-05	CST26,PER1,BST1,GEP4,INP51,SAC1,SPO14,VPS34,ARV1,VAC14,PSD1,FIG4,INP53,ALE1
GO:0010256	Endomembrane system organization	11	83	0.77	0.0005	SHP1,SHS1,SCS2,ICE2,DID4,VPS24,BLI1,SNF7,ARV1,YPT11,BRO1
GO:0007034	Vacuolar transport	21	174	0.73	2.18e-06	CCZ1,STP22,TRS85,VMA3,VAM7,MVB12,VPS53,VPS25,DID4,VPS24,APL2,VPS51,SNF7,YPT6,VPS38,ELO3,VPS36,VMA6,YPT7,VAM3,BRO1
GO:0048308	Organelle inheritance	7	60	0.72	0.0287	ADY3,SCS2,STE20,ICE2,ARC18,YPT7,YPT11
GO:0006644	Phospholipid metabolic process	16	140	0.71	5.59e-05	CST26,PER1,SCS2,BST1,OPI1,GEP4,INP51,SAC1,SPO14,VPS34,ARV1,VAC14,PSD1,FIG4,INP53,ALE1
GO:0006623	Protein targeting to vacuole	11	99	0.7	0.0018	CCZ1,STP22,TRS85,VMA3,VAM7,MVB12,VPS25,VPS51,YPT6,VPS36,YPT7
GO:0072665	Protein localization to vacuole	13	121	0.68	0.00057	CCZ1,STP22,TRS85,VMA3,VAM7,MVB12,VPS25,MEH1,VPS51,YPT6,VPS36,YPT7,BRO1
GO:0006897	Endocytosis	12	114	0.67	0.0014	VMA3,CHC1,INP51,GVP36,RCY1,VPS34,ARV1,YPT7,VPS5,INP53,DSC3,KES1
GO:0006892	post-Golgi vesicle-mediated transport	8	77	0.67	0.0249	ARF1,CHC1,VPS53,RCY1,APL2,ELO3,VAM3,KES1
GO:0006914	Autophagy	15	145	0.66	0.00021	SHP1,CCZ1,ARF1,TRS85,VAM7,BCK1,AIM26,DOA1,MEH1,VPS34,YPT6,VPS36,YPT7,VAM3,KES1
GO:0072666	Establishment of protein localization to vacuole	12	117	0.66	0.0016	CCZ1,STP22,TRS85,VMA3,VAM7,MVB12,VPS25,VPS51,YPT6,VPS36,YPT7,BRO1
GO:0016192	Vesicle-mediated transport	40	403	0.65	1.23e-11	CCZ1,STP22,ARF1,TRS85,VMA3,BST1,EMP24,CHC1,VAM7,MVB12,INP51,GVP36,AGE2,VPS53,VPS35,RCY1,VPS25,DID4,VPS24,APL2,VPS51,SPO14,SNF7,RIC1,VPS34,ARV1,YPT6,SEC22,VPS38,ELO3,VPS36,YPT7,TVP18,SFB2,VPS5,VAM3,INP53,DSC3,BRO1,KES1
GO:0008610	Lipid biosynthetic process	17	178	0.63	0.00013	CST26,PER1,SCS2,CAX4,OPI1,GEP4,SAC1,SPO14,VPS34,ARV1,ELO3,VAC14,PSD1,FIG4,INP53,ALE1,KES1
GO:0007163	Establishment or maintenance of cell polarity	10	115	0.59	0.0197	CDC10,SHS1,SCS2,BEM2,STE20,GIC1,GVP36,BCK1,THP1,KES1
GO:0055082	Cellular chemical homeostasis	14	174	0.55	0.0038	VMA2,FYV5,PER1,VMA3,SPF1,VMA10,VMA22,ICE2,VPS53,VMA5,VPH2,MEH1,VPS51,VMA6
GO:0006873	Cellular ion homeostasis	12	152	0.55	0.013	VMA2,FYV5,PER1,VMA3,SPF1,VMA10,VMA22,ICE2,VMA5,VPH2,MEH1,VMA6
GO:0030003	Cellular cation homeostasis	11	138	0.55	0.0197	VMA2,PER1,VMA3,SPF1,VMA10,VMA22,ICE2,VMA5,VPH2,MEH1,VMA6
GO:0048193	Golgi vesicle transport	15	193	0.54	0.0031	ARF1,TRS85,BST1,EMP24,CHC1,AGE2,VPS53,RCY1,APL2,YPT6,SEC22,ELO3,SFB2,VAM3,KES1
GO:0061024	Membrane organization	14	188	0.52	0.0075	SHP1,ADY3,SCS2,VAM7,DID4,VPS24,SNF7,ARV1,SEC22,VPS38,SFB2,SPO21,VAM3,BRO1
GO:0098771	Inorganic ion homeostasis	11	151	0.51	0.0364	VMA2,PER1,VMA3,SPF1,VMA10,VMA22,ICE2,VMA5,VPH2,MEH1,VMA6
GO:0044255	Cellular lipid metabolic process	20	280	0.5	0.00063	CST26,PER1,SCS2,BST1,OPI1,GEP4,INP51,FAA3,SAC1,SPO14,VPS34,ARV1,ELO3,VAC14,PSD1,FIG4,INP53,ALE1,NCR1,KES1
GO:0006629	Lipid metabolic process	21	305	0.49	0.00063	CST26,PER1,SCS2,BST1,CAX4,OPI1,GEP4,INP51,FAA3,SAC1,SPO14,VPS34,ARV1,ELO3,VAC14,PSD1,FIG4,INP53,ALE1,NCR1,KES1
GO:0019725	Cellular homeostasis	15	218	0.49	0.0095	VMA2,FYV5,PER1,VMA3,SPF1,VMA10,VMA22,ICE2,VPS53,VMA5,VPH2,DOA1,MEH1,VPS51,VMA6
GO:0046907	Intracellular transport	39	650	0.43	1.9e-05	SPC72,CCZ1,STP22,ARF1,TRS85,VMA3,BST1,EMP24,CHC1,VAM7,MVB12,AGE2,VPS53,VPS35,RCY1,VPS25,DID4,VPS24,LHS1,APL2,VPS51,SNF7,RIC1,VPS34,ARV1,YPT6,SEC22,SEC72,VPS38,ELO3,VPS36,YPT7,SFB2,THP1,VPS5,VAM3,BRO1,KES1,PXA1
GO:0090407	Organophosphate biosynthetic process	15	246	0.43	0.0267	CST26,PER1,SCS2,OPI1,GEP4,SAC1,SPO14,SIS2,VPS34,ARV1,VAC14,PSD1,FIG4,INP53,ALE1
GO:0042886	Amide transport	39	686	0.4	2.33e-05	CCZ1,STP22,ARF1,TRS85,VMA3,BST1,EMP24,VAM7,MVB12,INP51,VPS53,VPS35,RCY1,VPS25,DID4,VPS24,LHS1,APL2,MEH1,VPS51,SNF7,RIC1,VPS34,ARV1,YPT6,SEC22,SEC72,VPS38,VAC14,VPS36,YPT7,SFB2,THP1,VPS5,VAM3,INP53,DSC3,BRO1,KES1
GO:0033365	Protein localization to organelle	22	389	0.4	0.0049	CCZ1,STP22,TRS85,VMA3,BST1,EMP24,VAM7,MVB12,ICE2,VPS35,VPS25,DID4,LHS1,MEH1,VPS51,YPT6,SEC72,VPS36,YPT7,VPS5,KIN4,BRO1
GO:0015031	Protein transport	37	666	0.39	5.59e-05	CCZ1,STP22,ARF1,TRS85,VMA3,BST1,EMP24,VAM7,MVB12,INP51,VPS53,VPS35,RCY1,VPS25,DID4,VPS24,LHS1,APL2,MEH1,VPS51,SNF7,RIC1,VPS34,YPT6,SEC22,SEC72,VPS38,VAC14,VPS36,YPT7,SFB2,THP1,VPS5,VAM3,INP53,DSC3,BRO1
GO:0033036	Macromolecule localization	46	870	0.37	2.05e-05	CCZ1,STP22,ARF1,SHS1,TRS85,VMA3,BST1,EMP24,VAM7,ACB1,MVB12,STE20,INP51,ICE2,VPS53,VPS35,RCY1,VPS25,DID4,VPS24,LHS1,APL2,MEH1,VPS51,SNF7,RIC1,VPS34,ARV1,YPT6,SEC22,SEC72,VPS38,VAC14,VPS36,YPT7,SFB2,THP1,VPS5,VAM3,INP53,DSC3,KIN4,NCR1,BRO1,KES1,PXA1
GO:0051641	Cellular localization	46	882	0.37	2.05e-05	SPC72,CCZ1,STP22,ARF1,SHS1,ADY3,TRS85,VMA3,BST1,EMP24,CHC1,VAM7,MVB12,AGE2,ICE2,VPS53,VPS35,RCY1,VPS25,DID4,VPS24,LHS1,APL2,MEH1,VPS51,SNF7,RIC1,VPS34,ARV1,YPT6,SEC22,SEC72,VPS38,ARC18,ELO3,VPS36,YPT7,SFB2,YPT11,THP1,VPS5,VAM3,KIN4,BRO1,KES1,PXA1
GO:0008104	Protein localization	40	786	0.36	0.00011	CCZ1,STP22,ARF1,SHS1,TRS85,VMA3,BST1,EMP24,VAM7,MVB12,INP51,ICE2,VPS53,VPS35,RCY1,VPS25,DID4,VPS24,LHS1,APL2,MEH1,VPS51,SNF7,RIC1,VPS34,YPT6,SEC22,SEC72,VPS38,VAC14,VPS36,YPT7,SFB2,THP1,VPS5,VAM3,INP53,DSC3,KIN4,BRO1
GO:0071705	Nitrogen compound transport	40	815	0.34	0.00018	CCZ1,STP22,ARF1,TRS85,VMA3,BST1,EMP24,VAM7,TPC1,MVB12,INP51,VPS53,VPS35,RCY1,VPS25,DID4,VPS24,LHS1,APL2,MEH1,VPS51,SNF7,RIC1,VPS34,ARV1,YPT6,SEC22,SEC72,VPS38,VAC14,VPS36,YPT7,SFB2,THP1,VPS5,VAM3,INP53,DSC3,BRO1,KES1
GO:0071702	Organic substance transport	44	914	0.33	0.00011	CCZ1,STP22,ARF1,TRS85,VMA3,BST1,EMP24,VAM7,ACB1,TPC1,MVB12,STE20,INP51,VPS53,VPS35,RCY1,VPS25,DID4,VPS24,LHS1,APL2,MEH1,VPS51,SNF7,RIC1,VPS34,ARV1,YPT6,SEC22,SEC72,VPS38,VAC14,VPS36,YPT7,SFB2,THP1,VPS5,VAM3,INP53,DSC3,NCR1,BRO1,KES1,PXA1
GO:0006810	Transport	58	1310	0.3	2.74e-05	SPC72,VMA2,CCZ1,STP22,ARF1,TRS85,VMA3,SPF1,BST1,EMP24,CHC1,VAM7,ACB1,TPC1,MVB12,STE20,VMA10,INP51,GVP36,AGE2,VPS53,VPS35,RCY1,VPS25,DID4,VPS24,BLI1,LHS1,VMA5,APL2,MEH1,VPS51,SPO14,SNF7,RIC1,YLR152C,VPS34,ARV1,YPT6,SEC22,SEC72,VPS38,ELO3,VAC14,VPS36,VMA6,YPT7,TVP18,SFB2,THP1,VPS5,VAM3,INP53,DSC3,NCR1,BRO1,KES1,PXA1
GO:0034613	Cellular protein localization	28	627	0.3	0.0197	CCZ1,STP22,SHS1,TRS85,VMA3,BST1,EMP24,VAM7,MVB12,ICE2,VPS35,VPS25,DID4,LHS1,APL2,MEH1,VPS51,RIC1,YPT6,SEC72,VPS36,YPT7,SFB2,THP1,VPS5,VAM3,KIN4,BRO1
GO:0065008	Regulation of biological quality	24	535	0.3	0.0438	VMA2,FYV5,PER1,VMA3,SPF1,BST1,EMP24,VMA10,VMA22,GIC1,ICE2,VPS53,VPS35,DID4,VMA5,VPH2,DOA1,MEH1,VPS51,ARV1,ARC18,VPS36,VMA6,VPS5
GO:0051234	Establishment of localization	59	1354	0.29	2.92e-05	SPC72,VMA2,CCZ1,STP22,ARF1,TRS85,VMA3,SPF1,BST1,EMP24,CHC1,VAM7,ACB1,TPC1,MVB12,STE20,VMA10,INP51,GVP36,AGE2,VPS53,VPS35,RCY1,VPS25,DID4,VPS24,BLI1,LHS1,VMA5,APL2,MEH1,VPS51,SPO14,SNF7,RIC1,YLR152C,VPS34,ARV1,YPT6,SEC22,SEC72,VPS38,ARC18,ELO3,VAC14,VPS36,VMA6,YPT7,TVP18,SFB2,THP1,VPS5,VAM3,INP53,DSC3,NCR1,BRO1,KES1,PXA1
GO:0051179	Localization	64	1488	0.28	2.05e-05	SPC72,VMA2,CCZ1,STP22,ARF1,SHS1,ADY3,TRS85,VMA3,SPF1,BST1,EMP24,CHC1,VAM7,ACB1,TPC1,MVB12,STE20,VMA10,INP51,GVP36,AGE2,ICE2,VPS53,VPS35,RCY1,VPS25,DID4,VPS24,BLI1,LHS1,VMA5,APL2,MEH1,VPS51,SPO14,SNF7,RIC1,YLR152C,VPS34,ARV1,YPT6,SEC22,SEC72,VPS38,ARC18,ELO3,VAC14,VPS36,VMA6,YPT7,TVP18,SFB2,YPT11,THP1,VPS5,VAM3,INP53,DSC3,KIN4,NCR1,BRO1,KES1,PXA1
GO:0044248	Cellular catabolic process	29	701	0.27	0.0438	SHP1,CCZ1,STP22,ARF1,TRS85,BST1,VAM7,YGR122W,BCK1,VPS25,DID4,AIM26,VPS24,APE2,DOA1,MEH1,SNF7,CHA4,VPS34,YPT6,MDM30,VPS36,YPT7,WAR1,UBX4,THP1,VAM3,BRO1,KES1
GO:0009056	Catabolic process	32	796	0.25	0.0377	SHP1,CCZ1,STP22,ARF1,TRS85,BST1,VAM7,YGR122W,BCK1,VPS25,DID4,AIM26,VPS24,DCW1,APE2,DOA1,MEH1,SPO14,SNF7,CHA4,VPS34,YPT6,MDM30,VPS36,YPT7,WAR1,UBX4,DFG5,THP1,VAM3,BRO1,KES1

## Sheet: Cluster 3
#term ID	term description	observed gene count	background gene count	strength	false discovery rate	matching proteins in your network (labels)
GO:0015886	Heme transport	3	5	1.7	0.0108	AAC3,TDH3,AAC1
GO:0006452	Translational frameshifting	3	6	1.62	0.0156	ZUO1,SSZ1,ANB1
GO:0051083	De novo cotranslational protein folding	3	7	1.55	0.0214	ZUO1,SSZ1,EGD2
GO:0002181	Cytoplasmic translation	15	171	0.87	9.16e-07	RPL12B,RPL34A,RPL1B,RPL26B,SSZ1,RPS4B,RPL34B,RPL40A,RPL39,TMA19,RPS27A,RPL13B,RPS7A,RPL20B,RPL21B
GO:0003735	Structural constituent of ribosome	19	220	0.86	3e-08	IMG2,MRPS28,RPL12B,RPL34A,RPL1B,RPL26B,RPS23A,RPS4B,RPL34B,RPL40A,RPL39,RPS27A,RPL13B,MRPS17,RSM19,RPS7A,RPL20B,MRPS16,RPL21B
GO:0006412	Translation	29	372	0.81	1.19e-12	IMG2,MRPS28,RPL12B,NPL3,RPL34A,ARC1,RPL1B,RPL26B,RPS23A,MSM1,ZUO1,SSZ1,RPS4B,RPL34B,RPL40A,TIF2,RPL39,ANB1,TMA19,CTK1,RPS27A,MEF1,RPL13B,MRPS17,RSM19,RPS7A,RPL20B,MRPS16,RPL21B
GO:0043604	Amide biosynthetic process	30	428	0.77	1.58e-12	IMG2,MRPS28,RPL12B,NPL3,ISC1,RPL34A,ARC1,RPL1B,RPL26B,RPS23A,MSM1,ZUO1,SSZ1,RPS4B,RPL34B,RPL40A,TIF2,RPL39,ANB1,TMA19,CTK1,RPS27A,MEF1,RPL13B,MRPS17,RSM19,RPS7A,RPL20B,MRPS16,RPL21B
GO:0005198	Structural molecule activity	21	334	0.72	2.97e-07	IMG2,MRPS28,RPL12B,RPL34A,RPL1B,RPL26B,RPS23A,RPN10,RPS4B,RPL34B,SEC28,RPL40A,RPL39,RPS27A,RPL13B,MRPS17,RSM19,RPS7A,RPL20B,MRPS16,RPL21B
GO:0042254	Ribosome biogenesis	17	403	0.55	0.00088	RPL12B,NPL3,RPL34A,RPL1B,MRM2,RPL26B,RPS23A,ZUO1,SSZ1,RPL34B,RPL40A,MRT4,LTV1,RPS27A,DBP7,RSM19,RPS7A
GO:0003723	RNA binding	26	669	0.51	2.06e-05	MSN5,MRPS28,RPL12B,NPL3,RPL34A,ARC1,RPL1B,NCS6,RPL26B,TDH3,KSP1,RPS4B,RPL34B,TIF2,RPL39,ANB1,MRT4,DBP7,MEF1,IKI3,RPL13B,MRPS17,RSM19,CEX1,BFR1,RPL20B
GO:0034470	ncRNA processing	15	389	0.51	0.0081	NPL3,RPL1B,MRM2,NCS6,RPS23A,ELP2,ZUO1,SSZ1,MRT4,RPS27A,DBP7,IKI3,RPS7A,ELP3,RTT10
GO:0034660	ncRNA metabolic process	17	449	0.5	0.0032	NPL3,ARC1,RPL1B,MRM2,NCS6,RPS23A,MSM1,ELP2,ZUO1,SSZ1,MRT4,RPS27A,DBP7,IKI3,RPS7A,ELP3,RTT10
GO:1901566	Organonitrogen compound biosynthetic process	32	869	0.49	6.8e-07	IMG2,MRPS28,RPL12B,NPL3,GCN4,ISC1,RPL34A,ARC1,RPL1B,RPL26B,RPS23A,MSM1,ZUO1,SSZ1,RPS4B,RPL34B,RPL40A,TIF2,RPL39,ANB1,TMA19,CTK1,RPS27A,MEF1,AAC1,RPL13B,MRPS17,RSM19,RPS7A,RPL20B,MRPS16,RPL21B
GO:0044267	Cellular protein metabolic process	44	1240	0.47	3.41e-10	IMG2,MRPS28,RPL12B,NPL3,SNF1,RPL34A,ARC1,RPL1B,HUL5,NCS6,RPL26B,RPS23A,PRE9,MSM1,BUB1,ELP2,ZUO1,ARD1,SSZ1,KSP1,RPN10,RPS4B,RPL34B,FYV10,RPL40A,TIF2,RPL39,ANB1,DEF1,TMA19,PRR1,CTK1,RPS27A,MEF1,RPN13,RPL13B,MRPS17,RSM19,RPS7A,LIP5,RPL20B,MRPS16,RPL21B,ELP3
GO:0044271	Cellular nitrogen compound biosynthetic process	41	1261	0.43	4.56e-08	IMG2,MBP1,INO2,UME6,MRPS28,RPL12B,NPL3,GCN4,ISC1,RPL34A,ARC1,RPL1B,RPL26B,RPS23A,MSM1,ELP2,SMI1,ZUO1,PRS3,SSZ1,RPS4B,RPL34B,RPL40A,TIF2,RPL39,ANB1,TMA19,CTK1,RPS27A,MEF1,IKI3,AAC1,RPL13B,MRPS17,RSM19,RPS7A,MBF1,RPL20B,MRPS16,RPL21B,ELP3
GO:0010467	Gene expression	45	1466	0.41	1.88e-08	IMG2,MBP1,INO2,UME6,MRPS28,RPL12B,NPL3,GCN4,RPL34A,ARC1,RPL1B,MRM2,NCS6,RPL26B,RPS23A,MSM1,ELP2,SMI1,ZUO1,ARD1,SSZ1,RPS4B,RPL34B,RPL40A,TIF2,RPL39,ANB1,MRT4,TMA19,CTK1,RPS27A,DBP7,MEF1,IKI3,RPL13B,MRPS17,RSM19,RPS7A,LIP5,MBF1,RPL20B,MRPS16,RPL21B,ELP3,RTT10
GO:0034645	Cellular macromolecule biosynthetic process	38	1278	0.4	3.07e-06	IMG2,MBP1,INO2,UME6,MRPS28,RPL12B,NPL3,GCN4,RPL34A,ARC1,RPL1B,RPL26B,RPS23A,MSM1,ELP2,SMI1,ZUO1,SSZ1,RPS4B,RPL34B,RPL40A,TIF2,RPL39,ANB1,TMA19,CTK1,RPS27A,MEF1,IKI3,RPL13B,MRPS17,RSM19,RPS7A,MBF1,RPL20B,MRPS16,RPL21B,ELP3
GO:0003676	Nucleic acid binding	35	1234	0.38	7.27e-05	MBP1,INO2,UME6,MSN5,MRPS28,RPL12B,NPL3,GCN4,RPL34A,ARC1,RPL1B,NCS6,RPL26B,TDH3,SMI1,ZUO1,KSP1,RPS4B,RPL34B,TIF2,RPL39,ANB1,MRT4,DEF1,CTK1,DBP7,MEF1,IKI3,RPL13B,MRPS17,RSM19,CEX1,BFR1,MBF1,RPL20B
GO:1901564	Organonitrogen compound metabolic process	49	1876	0.34	3.12e-07	IMG2,MRPS28,RPL12B,NPL3,SNF1,GCN4,ISC1,RPL34A,ARC1,RPL1B,HUL5,NCS6,RPL26B,RPS23A,PRE9,MSM1,BUB1,TDH3,ELP2,ZUO1,PRS3,ARD1,SSZ1,KSP1,RPN10,RPS4B,RPL34B,FYV10,RPL40A,TIF2,RPL39,ANB1,DEF1,TMA19,PRR1,CTK1,RPS27A,MEF1,RPN13,AAC1,RPL13B,MRPS17,RSM19,RPS7A,LIP5,RPL20B,MRPS16,RPL21B,ELP3
GO:0044260	Cellular macromolecule metabolic process	53	2170	0.31	3.12e-07	IMG2,MBP1,INO2,UME6,MRPS28,RPL12B,NPL3,SNF1,GCN4,RPL34A,ARC1,RPL1B,MRM2,HUL5,NCS6,RPL26B,RPS23A,PRE9,MSM1,BUB1,ELP2,SMI1,ZUO1,ARD1,SSZ1,KSP1,RPN10,RPS4B,RPL34B,FYV10,RPL40A,TIF2,RPL39,ANB1,MRT4,DEF1,TMA19,PRR1,CTK1,RPS27A,MEF1,IKI3,RPN13,RPL13B,MRPS17,RSM19,RPS7A,LIP5,MBF1,RPL20B,MRPS16,RPL21B,ELP3
GO:1901576	Organic substance biosynthetic process	43	1810	0.3	9.11e-05	IMG2,MBP1,INO2,UME6,MRPS28,RPL12B,NPL3,GCN4,ISC1,RPL34A,ARC1,RPL1B,RPL26B,RPS23A,MSM1,TDH3,ELP2,SMI1,ZUO1,PRS3,SSZ1,RPS4B,RPL34B,RPL40A,TIF2,RPL39,ANB1,TMA19,CTK1,RPS27A,MEF1,IKI3,AAC1,RPL13B,MRPS17,RSM19,RPS7A,LIP5,MBF1,RPL20B,MRPS16,RPL21B,ELP3
GO:0044249	Cellular biosynthetic process	42	1764	0.3	0.00012	IMG2,MBP1,INO2,UME6,MRPS28,RPL12B,NPL3,GCN4,ISC1,RPL34A,ARC1,RPL1B,RPL26B,RPS23A,MSM1,ELP2,SMI1,ZUO1,PRS3,SSZ1,RPS4B,RPL34B,RPL40A,TIF2,RPL39,ANB1,TMA19,CTK1,RPS27A,MEF1,IKI3,AAC1,RPL13B,MRPS17,RSM19,RPS7A,LIP5,MBF1,RPL20B,MRPS16,RPL21B,ELP3
GO:0034641	Cellular nitrogen compound metabolic process	49	2106	0.29	1.03e-05	IMG2,MBP1,INO2,UME6,MRPS28,RPL12B,NPL3,GCN4,ISC1,RPL34A,ARC1,RPL1B,MRM2,NCS6,RPL26B,RPS23A,MSM1,TDH3,ELP2,SMI1,ZUO1,PRS3,SSZ1,RPS4B,RPL34B,RPL40A,TIF2,RPL39,ANB1,MRT4,DEF1,TMA19,CTK1,RPS27A,DBP7,MEF1,IKI3,AAC1,RPL13B,MRPS17,RSM19,RPS7A,BFR1,MBF1,RPL20B,MRPS16,RPL21B,ELP3,RTT10
GO:0097159	Organic cyclic compound binding	42	1936	0.26	0.0019	MBP1,INO2,UME6,MSN5,MRPS28,RPL12B,NPL3,SNF1,GCN4,GPA2,RPL34A,ARC1,RPL1B,NCS6,RPL26B,MSM1,BUB1,TDH3,SMI1,ZUO1,PRS3,SSZ1,KSP1,RPS4B,RPL34B,TIF2,RPL39,ANB1,MRT4,DEF1,PRR1,CTK1,DBP7,MEF1,IKI3,RPL13B,MRPS17,RSM19,CEX1,BFR1,MBF1,RPL20B
GO:1901363	Heterocyclic compound binding	42	1925	0.26	0.0019	MBP1,INO2,UME6,MSN5,MRPS28,RPL12B,NPL3,SNF1,GCN4,GPA2,RPL34A,ARC1,RPL1B,NCS6,RPL26B,MSM1,BUB1,TDH3,SMI1,ZUO1,PRS3,SSZ1,KSP1,RPS4B,RPL34B,TIF2,RPL39,ANB1,MRT4,DEF1,PRR1,CTK1,DBP7,MEF1,IKI3,RPL13B,MRPS17,RSM19,CEX1,BFR1,MBF1,RPL20B
GO:0043170	Macromolecule metabolic process	56	2611	0.25	5.99e-06	IMG2,MBP1,INO2,UME6,MRPS28,RPL12B,NPL3,SNF1,GCN4,RPL34A,ARC1,RPL1B,MRM2,HUL5,NCS6,RPL26B,RPS23A,PRE9,MSM1,BUB1,ELP2,SMI1,ZUO1,ARD1,SSZ1,KSP1,RPN10,RPS4B,RPL34B,FYV10,RPL40A,TIF2,RPL39,ANB1,MRT4,DEF1,TMA19,PRR1,CTK1,RPS27A,DBP7,MEF1,IKI3,RPN13,RPL13B,MRPS17,RSM19,RPS7A,LIP5,BFR1,MBF1,RPL20B,MRPS16,RPL21B,ELP3,RTT10
GO:0006807	Nitrogen compound metabolic process	60	2991	0.22	9.36e-06	IMG2,MBP1,INO2,UME6,MRPS28,RPL12B,NPL3,SNF1,GCN4,ISC1,RPL34A,ARC1,RPL1B,MRM2,HUL5,NCS6,RPL26B,RPS23A,PRE9,MSM1,BUB1,TDH3,ELP2,SMI1,ZUO1,PRS3,ARD1,SSZ1,KSP1,RPN10,RPS4B,RPL34B,FYV10,RPL40A,TIF2,RPL39,ANB1,MRT4,DEF1,TMA19,PRR1,CTK1,RPS27A,DBP7,MEF1,IKI3,RPN13,AAC1,RPL13B,MRPS17,RSM19,RPS7A,LIP5,BFR1,MBF1,RPL20B,MRPS16,RPL21B,ELP3,RTT10
GO:0005488	Binding	56	2877	0.21	0.00032	BIK1,MBP1,INO2,UME6,MSN5,MRPS28,RPL12B,NPL3,SNF1,GCN4,SBH2,ISC1,GPA2,RPL34A,ARC1,RPL1B,NCS6,RPL26B,PAC10,MSM1,BUB1,TDH3,ELP2,SMI1,ZUO1,PRS3,SSZ1,KSP1,EGD2,RPN10,RPS4B,RPL34B,SEC28,TIF2,RPL39,ANB1,MRT4,DEF1,TMA19,PRR1,CTK1,RPS27A,DBP7,MEF1,IKI3,RPN13,ASC1,RPL13B,MRPS17,RSM19,CEX1,LIP5,BFR1,MBF1,RPL20B,ELP3
GO:0065007	Biological regulation	41	2108	0.21	0.024	AAC3,BIK1,MBP1,INO2,UME6,MCM21,MSN5,NPL3,SNF1,GCN4,VMA8,SBH2,GPA2,ARC1,HUL5,CLG1,RPS23A,BUB1,ELP2,SMI1,ZUO1,PRS3,SSZ1,KSP1,FYV10,TRK1,TIF2,ANB1,MRT4,DEF1,PRR1,CTK1,MEF1,IKI3,RPN13,AAC1,ASC1,BFR1,STE4,MBF1,ELP3
GO:0044237	Cellular metabolic process	63	3421	0.19	7.28e-05	AAC3,IMG2,MBP1,INO2,UME6,MRPS28,RPL12B,NPL3,SNF1,GCN4,ISC1,RPL34A,ARC1,RPL1B,MRM2,HUL5,NCS6,RPL26B,RPS23A,PRE9,MSM1,BUB1,TDH3,ELP2,SMI1,ZUO1,PRS3,ARD1,SSZ1,KSP1,RPN10,RPS4B,RPL34B,FYV10,RPL40A,TIF2,RPL39,ANB1,MRT4,DEF1,TMA19,PRR1,CTK1,RPS27A,DBP7,MEF1,TAL1,IKI3,RPN13,AAC1,RPL13B,MRPS17,RSM19,RPS7A,LIP5,BFR1,YOR283W,MBF1,RPL20B,MRPS16,RPL21B,ELP3,RTT10
GO:0044238	Primary metabolic process	60	3207	0.19	0.00014	IMG2,MBP1,INO2,UME6,MRPS28,RPL12B,NPL3,SNF1,GCN4,ISC1,RPL34A,ARC1,RPL1B,MRM2,HUL5,NCS6,RPL26B,RPS23A,PRE9,MSM1,BUB1,TDH3,ELP2,SMI1,ZUO1,PRS3,ARD1,SSZ1,KSP1,RPN10,RPS4B,RPL34B,FYV10,RPL40A,TIF2,RPL39,ANB1,MRT4,DEF1,TMA19,PRR1,CTK1,RPS27A,DBP7,MEF1,TAL1,IKI3,RPN13,RPL13B,MRPS17,RSM19,RPS7A,LIP5,BFR1,MBF1,RPL20B,MRPS16,RPL21B,ELP3,RTT10
GO:0071704	Organic substance metabolic process	61	3381	0.18	0.00038	IMG2,MBP1,INO2,UME6,MRPS28,RPL12B,NPL3,SNF1,GCN4,ISC1,RPL34A,ARC1,RPL1B,MRM2,HUL5,NCS6,RPL26B,RPS23A,PRE9,MSM1,BUB1,TDH3,ELP2,SMI1,ZUO1,PRS3,ARD1,SSZ1,KSP1,RPN10,RPS4B,RPL34B,FYV10,RPL40A,TIF2,RPL39,ANB1,MRT4,DEF1,TMA19,PRR1,CTK1,RPS27A,DBP7,MEF1,TAL1,IKI3,RPN13,AAC1,RPL13B,MRPS17,RSM19,RPS7A,LIP5,BFR1,MBF1,RPL20B,MRPS16,RPL21B,ELP3,RTT10
GO:0009987	Cellular process	78	4989	0.12	6.64e-06	AAC3,BIK1,IMG2,MBP1,INO2,UME6,MCM21,MSN5,MRPS28,RPL12B,NPL3,SNF1,GCN4,VMA8,SBH2,ISC1,GPA2,RPL34A,ARC1,RPL1B,MRM2,HUL5,NCS6,RPL26B,PAC10,RPS23A,PRE9,MSM1,BUB1,TDH3,ELP2,SMI1,ZUO1,PRS3,ECM29,ARD1,SSZ1,KSP1,EGD2,RPN10,RPS4B,RPL34B,SEC28,FYV10,RPL40A,TRK1,TIF2,RPL39,ANB1,MRT4,DEF1,TMA19,PRR1,CTK1,LTV1,RPS27A,DBP7,MEF1,TAL1,IKI3,RPN13,AAC1,ASC1,RPL13B,MRPS17,RSM19,RPS7A,CEX1,LIP5,BFR1,STE4,YOR283W,MBF…

## Sheet: Cluster 4
#term ID	term description	observed gene count	background gene count	strength	false discovery rate	matching proteins in your network (labels)
GO:0005975	Carbohydrate metabolic process	19	231	0.74	1.23e-05	YBR056W,ERT1,GLK1,RBK1,SOL2,REG1,EMI2,GIP2,NQM1,CRH1,SCW4,DOG2,GRE3,INO1,CDA2,MLS1,YNR071C,MAN2,GAC1
GO:0000750	Pheromone-dependent signal transduction involved in conjugation with cellular fusion	6	27	1.17	0.0147	STE50,STE5,MFA1,STE2,FAR1,STE11
GO:0031137	Regulation of conjugation with cellular fusion	8	81	0.82	0.0465	FUS1,STE50,STE5,MFA1,STE2,FAR1,CCW12,STE11

## Sheet: Cluster 5
#term ID	term description	observed gene count	background gene count	strength	false discovery rate	matching proteins in your network (labels)
GO:0006362	Transcription elongation from rna polymerase i promoter	3	6	1.48	0.0102	PAF1,RPA34,CDC73
GO:0005987	Sucrose catabolic process	3	8	1.35	0.0186	SNF5,SNF6,SNF2
GO:0018202	Peptidyl-histidine modification	3	9	1.3	0.0238	HPM1,DPH6,DPH5
GO:0043966	Histone h3 acetylation	3	9	1.3	0.0238	NGG1,SPT10,HFI1
GO:0006337	Nucleosome disassembly	6	20	1.26	0.00013	LDB7,SNF5,HTL1,RSC1,RSC2,NPL6
GO:0034398	Telomere tethering at nuclear periphery	5	18	1.22	0.001	SIR2,SIR4,NUP120,NUP133,MLP1
GO:0071033	Nuclear retention of pre-mrna at the site of transcription	3	11	1.22	0.0359	SAC3,LRP1,MLP1
GO:0016575	Histone deacetylation	7	27	1.19	5e-05	SRB8,SIR2,SDS3,HOS4,RCO1,SIN3,EAF3
GO:0000973	Posttranscriptional tethering of rna polymerase ii gene dna at nuclear periphery	4	18	1.13	0.012	SAC3,LRP1,NUP120,NUP133
GO:0006303	Double-strand break repair via nonhomologous end joining	6	28	1.11	0.0006	SIR2,SIR4,RSC1,RSC2,MRE11,SIN3
GO:0006368	Transcription elongation from rna polymerase ii promoter	11	55	1.08	6.29e-07	LDB7,PAF1,HTL1,RSC1,ELF1,RSC2,CDC73,RCO1,NPL6,RTT106,EAF3
GO:0006354	DNA-templated transcription, elongation	12	63	1.06	2.12e-07	LDB7,PAF1,HTL1,RSC1,RPA34,ELF1,RSC2,CDC73,RCO1,NPL6,RTT106,EAF3
GO:1905269	Positive regulation of chromatin organization	4	22	1.04	0.022	PAF1,SIR4,GRX4,CDC73
GO:0043044	ATP-dependent chromatin remodeling	6	37	0.99	0.0021	LDB7,SNF5,RSC1,RSC2,NPL6,SNF2
GO:0045815	Positive regulation of gene expression, epigenetic	4	26	0.97	0.0355	SIR4,SDS3,ELF1,SIN3
GO:0006356	Regulation of transcription by rna polymerase i	6	40	0.96	0.0031	PAF1,HMO1,SNF6,CDC73,SIN3,UAF30
GO:0008298	Intracellular mrna localization	4	27	0.95	0.0395	SAC3,LOC1,LRP1,MLP1
GO:0000209	Protein polyubiquitination	5	37	0.91	0.0166	YBR062C,UBC13,MOT2,UBR2,RAD5
GO:2001252	Positive regulation of chromosome organization	5	38	0.9	0.0184	PAF1,SIR4,GRX4,CDH1,CDC73
GO:0006338	Chromatin remodeling	18	140	0.89	6.71e-09	LDB7,PAF1,SNF5,MRC1,HTL1,SIR2,SIR4,RSC1,SNF6,SPT10,NUP133,RSC2,NPL6,RTT106,IES2,ARP8,SNF2,EAF3
GO:0006333	Chromatin assembly or disassembly	15	123	0.87	4.69e-07	LDB7,PAF1,SNF5,MRC1,HTL1,SIR2,SIR4,RSC1,SPT10,NUP133,RSC2,NPL6,HHF2,RTT106,ULS1
GO:0030466	Silent mating-type cassette heterochromatin assembly	5	41	0.87	0.0238	MRC1,SIR2,SIR4,SPT10,NUP133
GO:0034728	Nucleosome organization	9	75	0.86	0.00032	LDB7,SNF5,HTL1,RSC1,RSC2,NPL6,HHF2,RTT106,SNF2
GO:0003682	Chromatin binding	15	127	0.85	1.02e-05	4932.YBR279W,4932.YDR195W,4932.YDR227W,4932.YER040W,4932.YFL049W,4932.YGR056W,4932.YJL127C,4932.YJL184W,4932.YKL110C,4932.YLR183C,4932.YLR357W,4932.YLR418C,4932.YMR075W,4932.YMR091C,4932.YOR290C
GO:0016569	Covalent chromatin modification	20	177	0.83	4.61e-09	LDB7,PAF1,SRB8,SIR2,NGG1,SWP82,RSC1,SDS3,HOS4,SPT10,RSC2,CDC73,RCO1,NPL6,HHF2,IES2,SIN3,SPT20,HFI1,EAF3
GO:0016570	Histone modification	14	128	0.82	4.17e-06	PAF1,SRB8,SIR2,NGG1,SDS3,HOS4,SPT10,CDC73,RCO1,HHF2,SIN3,SPT20,HFI1,EAF3
GO:0031507	Heterochromatin assembly	7	65	0.81	0.0051	PAF1,MRC1,SIR2,SIR4,SPT10,NUP133,RTT106
GO:0006325	Chromatin organization	33	323	0.79	7.06e-14	LDB7,PAF1,SNF5,MRC1,HTL1,SRB8,SIR2,NGG1,SIR4,SWP82,RSC1,SNF6,SDS3,HOS4,SPT10,ELF1,NUP133,MLP1,RSC2,CDC73,RCO1,NPL6,HHF2,RTT106,IES2,SIN3,SPT20,ARP8,ULS1,SNF2,UAF30,HFI1,EAF3
GO:0034401	Chromatin organization involved in regulation of transcription	13	126	0.79	2.03e-05	PAF1,MRC1,SIR2,SIR4,SDS3,SPT10,ELF1,NUP133,RCO1,HHF2,RTT106,SIN3,EAF3
GO:0006342	Chromatin silencing	9	89	0.79	0.001	MRC1,SIR2,SIR4,SDS3,SPT10,RCO1,HHF2,SIN3,EAF3
GO:0006302	Double-strand break repair	13	131	0.78	2.8e-05	SNF5,SIR2,SIR4,RSC1,NUP120,NUP133,RAD5,MMS22,RSC2,MRE11,SIN3,ARP8,SNF2
GO:0097549	Chromatin organization involved in negative regulation of transcription	12	125	0.76	9.37e-05	PAF1,MRC1,SIR2,SIR4,SDS3,SPT10,NUP133,RCO1,HHF2,RTT106,SIN3,EAF3
GO:0040029	Regulation of gene expression, epigenetic	10	107	0.75	0.0007	MRC1,SIR2,SIR4,SDS3,SPT10,ELF1,RCO1,HHF2,SIN3,EAF3
GO:1902275	Regulation of chromatin organization	6	68	0.73	0.0334	PAF1,SIR4,GRX4,SDS3,CDC73,SIN3
GO:0006974	Cellular response to dna damage stimulus	29	343	0.71	1.05e-10	PAF1,SNF5,MRC1,HTL1,SIR2,UBC13,SAC3,SIR4,RSC1,SNF6,REV7,RTT101,SPT10,IXR1,NUP120,NUP133,MLP1,RAD5,TOS4,MMS22,RSC2,NPL6,MRE11,IES2,SIN3,ARP8,IES4,SNF2,EAF3
GO:0006281	DNA repair	25	296	0.71	4.42e-09	PAF1,SNF5,MRC1,SIR2,UBC13,SAC3,SIR4,RSC1,SNF6,REV7,RTT101,SPT10,IXR1,NUP120,NUP133,MLP1,RAD5,MMS22,RSC2,MRE11,IES2,SIN3,ARP8,SNF2,EAF3
GO:0000122	Negative regulation of transcription by rna polymerase ii	12	143	0.7	0.00029	PAF1,SRB8,SRB2,SDS3,SPT10,IXR1,NUP120,NUP133,RCO1,HHF2,RTT106,SIN3
GO:0031497	Chromatin assembly	8	97	0.7	0.0091	PAF1,MRC1,SIR2,SIR4,SPT10,NUP133,HHF2,RTT106
GO:0006323	DNA packaging	9	110	0.69	0.0042	PAF1,MRC1,SIR2,HMO1,SIR4,SPT10,NUP133,HHF2,RTT106
GO:0051052	Regulation of dna metabolic process	7	87	0.69	0.0233	PAF1,SIR2,CDC73,RCO1,SIN3,ULS1,EAF3
GO:0006366	Transcription by rna polymerase ii	18	226	0.68	4.38e-06	LDB7,PAF1,HTL1,HMO1,REF2,GLN3,RAI1,RSC1,SRB5,SRB2,ELF1,RSC2,CDC73,RCO1,NPL6,RTT106,HFI1,EAF3
GO:0000956	Nuclear-transcribed mrna catabolic process	8	106	0.66	0.0155	SAC3,MOT2,RAI1,LRP1,EAP1,MLP1,PUB1,CBC2
GO:0051276	Chromosome organization	42	568	0.65	7.06e-14	LDB7,PAF1,SNF5,MRC1,HTL1,SRB8,SIR2,SAC3,HMO1,NGG1,SIR4,SWP82,RSC1,SNF6,LRP1,SDS3,HOS4,SPT10,GON7,NUP120,ELF1,NUP133,MLP1,RAD5,MMS22,RSC2,CDC73,RCO1,NPL6,MRE11,HHF2,RTT106,IES2,SIN3,SPT20,ARP8,IES4,ULS1,SNF2,UAF30,HFI1,EAF3
GO:0006351	Transcription, dna-templated	40	566	0.63	4.29e-13	LDB7,PAF1,SNF5,HTL1,SRB8,SIR2,SAC3,HMO1,NGG1,REF2,SIR4,GLN3,MOT2,SWP82,RAI1,RSC1,SRB5,SNF6,SRB2,SDS3,RPA34,GON7,IXR1,KTI12,ELF1,RSC2,CDC73,RCO1,NPL6,ELP6,RTT106,IES2,SIN3,SPT20,ARP8,ULS1,SNF2,UAF30,HFI1,EAF3
GO:0010629	Negative regulation of gene expression	26	381	0.61	1.01e-07	PAF1,MRC1,SRB8,SIR2,SAC3,REF2,SIR4,MOT2,RAI1,SBP1,SRB2,LRP1,SDS3,SPT10,IXR1,NUP120,EAP1,NUP133,MLP1,RCO1,PUB1,HHF2,RTT106,SIN3,CBC2,EAF3
GO:0006401	RNA catabolic process	9	132	0.61	0.014	SAC3,MOT2,RAI1,LRP1,RTT101,EAP1,MLP1,PUB1,CBC2
GO:0071824	protein-DNA complex subunit organization	11	167	0.6	0.0046	LDB7,SNF5,HTL1,RSC1,SRB5,SRB2,RSC2,NPL6,HHF2,RTT106,SNF2
GO:0051252	Regulation of rna metabolic process	49	764	0.59	2.06e-14	LDB7,PAF1,SNF5,MRC1,HTL1,SRB8,SIR2,SAC3,HMO1,NGG1,REF2,SIR4,GLN3,MOT2,SWP82,RAI1,RSC1,SRB5,SNF6,SRB2,LRP1,VID28,SDS3,SPT10,GON7,IXR1,NUP120,KTI12,ELF1,NUP133,MLP1,RSC2,CDC73,RCO1,NPL6,MRE11,ELP6,PUB1,HHF2,RTT106,IES2,SIN3,SPT20,ARP8,ULS1,SNF2,UAF30,HFI1,EAF3
GO:0006355	Regulation of transcription, dna-templated	46	719	0.59	9.25e-14	LDB7,PAF1,SNF5,MRC1,HTL1,SRB8,SIR2,SAC3,HMO1,NGG1,SIR4,GLN3,MOT2,SWP82,RAI1,RSC1,SRB5,SNF6,SRB2,VID28,SDS3,SPT10,GON7,IXR1,NUP120,KTI12,ELF1,NUP133,MLP1,RSC2,CDC73,RCO1,NPL6,MRE11,ELP6,HHF2,RTT106,IES2,SIN3,SPT20,ARP8,ULS1,SNF2,UAF30,HFI1,EAF3
GO:1903508	Positive regulation of nucleic acid-templated transcription	23	359	0.59	2.62e-06	PAF1,SNF5,SRB8,NGG1,SIR4,GLN3,MOT2,SWP82,SRB5,SNF6,SRB2,VID28,SDS3,GON7,NUP120,ELF1,NUP133,MLP1,CDC73,RCO1,SIN3,SNF2,HFI1
GO:0071103	DNA conformation change	11	169	0.59	0.0051	PAF1,MRC1,SIR2,HMO1,SIR4,SPT10,NUP133,RAD5,HHF2,RTT106,ARP8
GO:0006357	Regulation of transcription by rna polymerase ii	29	456	0.58	4.39e-08	PAF1,SNF5,SRB8,HMO1,NGG1,GLN3,MOT2,SWP82,SRB5,SNF6,SRB2,VID28,SDS3,SPT10,GON7,IXR1,NUP120,KTI12,NUP133,MLP1,CDC73,RCO1,ELP6,HHF2,RTT106,SIN3,SNF2,HFI1,EAF3
GO:0045934	Negative regulation of nucleobase-containing compound metabolic process	19	300	0.58	4.05e-05	PAF1,MRC1,SRB8,SIR2,REF2,SIR4,SRB2,SDS3,SPT10,IXR1,NUP120,NUP133,CDC73,RCO1,HHF2,RTT106,SIN3,ULS1,EAF3
GO:0051253	Negative regulation of rna metabolic process	17	272	0.58	0.00016	PAF1,MRC1,SRB8,SIR2,REF2,SIR4,SRB2,SDS3,SPT10,IXR1,NUP120,NUP133,RCO1,HHF2,RTT106,SIN3,EAF3
GO:0045892	Negative regulation of transcription, dna-templated	16	254	0.58	0.00028	PAF1,MRC1,SRB8,SIR2,SIR4,SRB2,SDS3,SPT10,IXR1,NUP120,NUP133,RCO1,HHF2,RTT106,SIN3,EAF3
GO:0045944	Positive regulation of transcription by rna polymerase ii	19	306	0.57	5.1e-05	PAF1,SNF5,SRB8,GLN3,MOT2,SWP82,SRB5,SNF6,SRB2,VID28,SDS3,GON7,NUP120,NUP133,MLP1,CDC73,RCO1,SIN3,SNF2
GO:0045893	Positive regulation of transcription, dna-templated	21	351	0.56	2.51e-05	PAF1,SNF5,SRB8,SIR4,GLN3,MOT2,SWP82,SRB5,SNF6,SRB2,VID28,SDS3,GON7,NUP120,ELF1,NUP133,MLP1,CDC73,RCO1,SIN3,SNF2
GO:0010468	Regulation of gene expression	57	970	0.55	7.96e-16	LDB7,PAF1,SNF5,MRC1,HTL1,SRB8,SIR2,SAC3,HMO1,NGG1,REF2,SIR4,GLN3,MOT2,SWP82,RAI1,RSC1,SRB5,SNF6,SBP1,SRB2,LRP1,VID28,SDS3,HPM1,SPT10,GON7,IXR1,NUP120,KTI12,ELF1,EAP1,NUP133,MLP1,DPH6,DPH5,TOS4,RSC2,CDC73,RCO1,NPL6,MRE11,ELP6,PUB1,HHF2,MTQ1,RTT106,IES2,SIN3,SPT20,ARP8,ULS1,SNF2,UAF30,CBC2,HFI1,EAF3
GO:0010557	Positive regulation of macromolecule biosynthetic process	24	408	0.55	5.07e-06	PAF1,SNF5,SRB8,NGG1,SIR4,GLN3,MOT2,SWP82,SRB5,SNF6,SRB2,VID28,SDS3,HPM1,GON7,NUP120,ELF1,NUP133,MLP1,CDC73,RCO1,SIN3,SNF2,HFI1
GO:2000112	Regulation of cellular macromolecule biosynthetic process	52	914	0.54	7.06e-14	LDB7,PAF1,SNF5,MRC1,HTL1,SRB8,SIR2,SAC3,HMO1,NGG1,SIR4,GLN3,MOT2,SWP82,RAI1,RSC1,SRB5,SNF6,SBP1,SRB2,VID28,SDS3,HPM1,SPT10,GON7,IXR1,NUP120,KTI12,ELF1,EAP1,NUP133,MLP1,DPH6,DPH5,RSC2,CDC73,RCO1,NPL6,MRE11,ELP6,HHF2,MTQ1,RTT106,IES2,SIN3,SPT20,ARP8,ULS1,SNF2,UAF30,HFI1,EAF3
GO:0010605	Negative regulation of macromolecule metabolic process	28	488	0.54	7.16e-07	PAF1,MRC1,SRB8,SIR2,SAC3,REF2,SIR4,MOT2,RAI1,SBP1,SRB2,LRP1,SDS3,SPT10,IXR1,NUP120,EAP1,NUP133,MLP1,CDC73,RCO1,PUB1,HHF2,RTT106,SIN3,ULS1,CBC2,EAF3
GO:2000113	Negative regulation of cellular macromolecule biosynthetic process	18	310	0.54	0.00021	PAF1,MRC1,SRB8,SIR2,SIR4,SBP1,SRB2,SDS3,SPT10,IXR1,NUP120,EAP1,NUP133,RCO1,HHF2,RTT106,SIN3,EAF3
GO:0009892	Negative regulation of metabolic process	29	520	0.53	6.82e-07	PAF1,MRC1,SRB8,SIR2,SAC3,REF2,SIR4,MOT2,RAI1,SBP1,SRB2,LRP1,VID28,SDS3,SPT10,IXR1,NUP120,EAP1,NUP133,MLP1,CDC73,RCO1,PUB1,HHF2,RTT106,SIN3,ULS1,CBC2,EAF3
GO:0006259	DNA metabolic process	27	478	0.53	1.78e-06	PAF1,SNF5,MRC1,SIR2,UBC13,SAC3,SIR4,RSC1,SNF6,REV7,RTT101,SPT10,GON7,IXR1,NUP120,NUP133,MLP1,RAD5,MMS22,RSC2,MRE11,IES2,SIN3,ARP8,IES4,SNF2,EAF3
GO:0031328	Positive regulation of cellular biosynthetic process	24	424	0.53	9.76e-06	PAF1,SNF5,SRB8,NGG1,SIR4,GLN3,MOT2,SWP82,SRB5,SNF6,SRB2,VID28,SDS3,HPM1,GON7,NUP120,ELF1,NUP133,MLP1,CDC73,RCO1,SIN3,SNF2,HFI1
GO:0031327	Negative regulation of cellular biosynthetic process	19	340	0.53	0.00019	PAF1,MRC1,SRB8,SIR2,SIR4,SBP1,SRB2,VID28,SDS3,SPT10,IXR1,NUP120,EAP1,NUP133,RCO1,HHF2,RTT106,SIN3,EAF3
GO:0010628	Positive regulation of gene expression	22	401	0.52	4.86e-05	PAF1,SNF5,SRB8,SIR4,GLN3,MOT2,SWP82,SRB5,SNF6,SRB2,VID28,SDS3,HPM1,GON7,NUP120,ELF1,NUP133,MLP1,CDC73,RCO1,SIN3,SNF2
GO:0034654	Nucleobase-containing compound biosynthetic process	43	805	0.51	2.22e-10	LDB7,PAF1,SNF5,HTL1,SRB8,SIR2,SAC3,HMO1,NGG1,REF2,SIR4,GLN3,MOT2,SWP82,RAI1,RSC1,SRB5,PDX1,SNF6,SRB2,SDS3,REV7,RPA34,GON7,IXR1,KTI12,ELF1,RAD5,RSC2,CDC73,RCO1,NPL6,ELP6,RTT106,IES2,SIN3,SPT20,ARP8,ULS1,SNF2,UAF30,HFI1,EAF3
GO:0051172	Negative regulation of nitrogen compound metabolic process	21	392	0.51	0.00011	PAF1,MRC1,SRB8,SIR2,REF2,SIR4,SBP1,SRB2,SDS3,SPT10,IXR1,NUP120,EAP1,NUP133,CDC73,RCO1,HHF2,RTT106,SIN3,ULS1,EAF3
GO:0051171	Regulation of nitrogen compound metabolic process	57	1120	0.49	9.25e-14	LDB7,PAF1,SNF5,MRC1,HTL1,SRB8,SIR2,SAC3,HMO1,NGG1,REF2,SIR4,GLN3,MOT2,GRX4,SWP82,CDH1,RAI1,RSC1,SRB5,SNF6,SBP1,SRB2,LRP1,VID28,SDS3,HPM1,SPT10,GON7,IXR1,NUP120,KTI12,ELF1,EAP1,NUP133,MLP1,DPH6,DPH5,RSC2,CDC73,RCO1,NPL6,MRE11,ELP6,PUB1,HHF2,MTQ1,RTT106,IES2,SIN3,SPT20,ARP8,ULS1,SNF2,UAF30,HFI1,EAF3
GO:0031324	Negative regulation of cellular metabolic process	22	430	0.49	0.00013	PAF1,MRC1,SRB8,SIR2,REF2,SIR4,SBP1,SRB2,VID28,SDS3,SPT10,IXR1,NUP120,EAP1,NUP133,CDC73,RCO1,HHF2,RTT106,SIN3,ULS1,EAF3
GO:0051173	Positive regulation of nitrogen compound metabolic process	26	516	0.48	2.18e-05	PAF1,SNF5,SRB8,NGG1,SIR4,GLN3,MOT2,GRX4,SWP82,CDH1,SRB5,SNF6,SRB2,VID28,SDS3,HPM1,GON7,NUP120,ELF1,NUP133,MLP1,CDC73,RCO1,SIN3,SNF2,HFI1
GO:0010604	Positive regulation of macromolecule metabolic process	26	524	0.48	2.78e-05	PAF1,SNF5,SRB8,NGG1,SIR4,GLN3,MOT2,GRX4,SWP82,CDH1,SRB5,SNF6,SRB2,VID28,SDS3,HPM1,GON7,NUP120,ELF1,NUP133,MLP1,CDC73,RCO1,SIN3,SNF2,HFI1
GO:0060255	Regulation of macromolecule metabolic process	59	1204	0.47	9.25e-14	LDB7,PAF1,SNF5,MRC1,HTL1,SRB8,SIR2,SAC3,HMO1,NGG1,REF2,SIR4,GLN3,MOT2,GRX4,SWP82,CDH1,RAI1,RSC1,SRB5,SNF6,SBP1,SRB2,LRP1,VID28,SDS3,HPM1,SPT10,GON7,IXR1,NUP120,KTI12,ELF1,EAP1,NUP133,MLP1,DPH6,DPH5,TOS4,RSC2,CDC73,RCO1,NPL6,MRE11,ELP6,PUB1,HHF2,MTQ1,RTT106,IES2,SIN3,SPT20,ARP8,ULS1,SNF2,UAF30,CBC2,HFI1,EAF3
GO:0080090	Regulation of primary metabolic process	57	1152	0.47	1.46e-13	LDB7,PAF1,SNF5,MRC1,HTL1,SRB8,SIR2,SAC3,HMO1,NGG1,REF2,SIR4,GLN3,MOT2,GRX4,SWP82,CDH1,RAI1,RSC1,SRB5,SNF6,SBP1,SRB2,LRP1,VID28,SDS3,HPM1,SPT10,GON7,IXR1,NUP120,KTI12,ELF1,EAP1,NUP133,MLP1,DPH6,DPH5,RSC2,CDC73,RCO1,NPL6,MRE11,ELP6,PUB1,HHF2,MTQ1,RTT106,IES2,SIN3,SPT20,ARP8,ULS1,SNF2,UAF30,HFI1,EAF3
GO:0031323	Regulation of cellular metabolic process	57	1187	0.46	4.29e-13	LDB7,PAF1,SNF5,MRC1,HTL1,SRB8,SIR2,SAC3,HMO1,NGG1,REF2,SIR4,GLN3,MOT2,GRX4,SWP82,CDH1,RAI1,RSC1,SRB5,SNF6,SBP1,SRB2,LRP1,VID28,SDS3,HPM1,SPT10,GON7,IXR1,NUP120,KTI12,ELF1,EAP1,NUP133,MLP1,DPH6,DPH5,RSC2,CDC73,RCO1,NPL6,MRE11,ELP6,PUB1,HHF2,MTQ1,RTT106,IES2,SIN3,SPT20,ARP8,ULS1,SNF2,UAF30,HFI1,EAF3
GO:0048519	Negative regulation of biological process	33	686	0.46	1.54e-06	PAF1,MRC1,SRB8,SIR2,SAC3,REF2,SIR4,MOT2,CDH1,RAI1,SBP1,SRB2,LRP1,VID28,SDS3,HOS4,RTT101,SPT10,IXR1,NUP120,EAP1,NUP133,MLP1,CDC73,RCO1,MRE11,PUB1,HHF2,RTT106,SIN3,ULS1,CBC2,EAF3
GO:0033554	Cellular response to stress	33	689	0.46	1.64e-06	PAF1,SNF5,MRC1,HTL1,SIR2,UBC13,SAC3,SIR4,GRX4,RSC1,SNF6,SBP1,SDS3,REV7,RTT101,SPT10,IXR1,NUP120,NUP133,MLP1,UBR2,RAD5,TOS4,MMS22,RSC2,NPL6,MRE11,IES2,SIN3,ARP8,IES4,SNF2,EAF3
GO:0031325	Positive regulation of cellular metabolic process	26	551	0.45	6.12e-05	PAF1,SNF5,SRB8,NGG1,SIR4,GLN3,MOT2,GRX4,SWP82,CDH1,SRB5,SNF6,SRB2,VID28,SDS3,HPM1,GON7,NUP120,ELF1,NUP133,MLP1,CDC73,RCO1,SIN3,SNF2,HFI1
GO:0048523	Negative regulation of cellular process	27	591	0.44	6.57e-05	PAF1,MRC1,SRB8,SIR2,REF2,SIR4,CDH1,SBP1,SRB2,VID28,SDS3,HOS4,RTT101,SPT10,IXR1,NUP120,EAP1,NUP133,MLP1,CDC73,RCO1,MRE11,HHF2,RTT106,SIN3,ULS1,EAF3
GO:0016070	RNA metabolic process	51	1222	0.4	4.61e-09	LDB7,PAF1,SNF5,HTL1,SRB8,SIR2,SAC3,HMO1,NGG1,REF2,SIR4,NOP16,GLN3,MOT2,SWP82,LOC1,RAI1,RSC1,SRB5,NSR1,SNF6,SRB2,LRP1,SDS3,RTT101,RPA34,GON7,IXR1,KTI12,ELF1,EAP1,MLP1,PUS5,RSC2,CDC73,RCO1,NPL6,ELP6,PUB1,RTT106,IES2,SIN3,SPT20,ARP8,ULS1,TUM1,SNF2,UAF30,CBC2,HFI1,EAF3
GO:0090304	Nucleic acid metabolic process	61	1510	0.39	4.96e-11	LDB7,PAF1,SNF5,MRC1,HTL1,SRB8,SIR2,UBC13,SAC3,HMO1,NGG1,REF2,SIR4,NOP16,GLN3,MOT2,SWP82,LOC1,RAI1,RSC1,SRB5,NSR1,SNF6,SRB2,LRP1,SDS3,REV7,RTT101,SPT10,RPA34,GON7,IXR1,NUP120,KTI12,ELF1,EAP1,NUP133,MLP1,RAD5,PUS5,MMS22,RSC2,CDC73,RCO1,NPL6,MRE11,ELP6,PUB1,RTT106,IES2,SIN3,SPT20,ARP8,IES4,ULS1,TUM1,SNF2,UAF30,CBC2,HFI1,EAF3
GO:0043412	Macromolecule modification	35	860	0.39	2.03e-05	LDB7,YBR062C,PAF1,SRB8,SIR2,UBC13,NGG1,REF2,MOT2,SWP82,RSC1,SDS3,HPM1,HOS4,RTT101,SPT10,KTI12,UBR2,RAD5,DPH6,PUS5,DPH5,RSC2,CDC73,RCO1,NPL6,ELP6,HHF2,MTQ1,IES2,SIN3,SPT20,TUM1,HFI1,EAF3
GO:0048522	Positive regulation of cellular process	28	723	0.37	0.00069	PAF1,SNF5,SRB8,NGG1,REF2,SIR4,GLN3,MOT2,GRX4,SWP82,CDH1,SRB5,SNF6,SRB2,VID28,SDS3,HPM1,GON7,NUP120,ELF1,LST4,NUP133,MLP1,CDC73,RCO1,SIN3,SNF2,HFI1
GO:0006139	Nucleobase-containing compound metabolic process	62	1714	0.34	3.11e-09	LDB7,PAF1,SNF5,MRC1,HTL1,SRB8,SIR2,UBC13,SAC3,HMO1,NGG1,REF2,SIR4,NOP16,GLN3,MOT2,SWP82,LOC1,RAI1,RSC1,SRB5,NSR1,PDX1,SNF6,SRB2,LRP1,SDS3,REV7,RTT101,SPT10,RPA34,GON7,IXR1,NUP120,KTI12,ELF1,EAP1,NUP133,MLP1,RAD5,PUS5,MMS22,RSC2,CDC73,RCO1,NPL6,MRE11,ELP6,PUB1,RTT106,IES2,SIN3,SPT20,ARP8,IES4,ULS1,TUM1,SNF2,UAF30,CBC2,HFI1,EAF3
GO:0050794	Regulation of cellular process	61	1664	0.34	3.11e-09	LDB7,PAF1,SNF5,MRC1,HTL1,SRB8,SIR2,SAC3,HMO1,NGG1,REF2,SIR4,GLN3,MOT2,GRX4,SWP82,CDH1,RAI1,RSC1,SRB5,SNF6,SBP1,SRB2,LRP1,VID28,SDS3,HPM1,HOS4,RTT101,SPT10,GON7,IXR1,SFK1,NUP120,KTI12,ELF1,LST4,EAP1,NUP133,MLP1,DPH6,DPH5,RSC2,CDC73,RCO1,NPL6,MRE11,ELP6,PUB1,HHF2,MTQ1,RTT106,IES2,SIN3,SPT20,ARP8,ULS1,SNF2,UAF30,HFI1,EAF3
GO:0009059	Macromolecule biosynthetic process	47	1292	0.34	2.5e-06	LDB7,PAF1,SNF5,MRC1,HTL1,SRB8,SIR2,SAC3,HMO1,NGG1,REF2,SIR4,YEA4,GLN3,MOT2,SWP82,RAI1,RSC1,SRB5,SNF6,SRB2,SDS3,REV7,RTT101,RPA34,GON7,IXR1,KTI12,ELF1,RAD5,MMS22,RSC2,CDC73,RCO1,NPL6,ELP6,MTQ1,RTT106,IES2,SIN3,SPT20,ARP8,ULS1,SNF2,UAF30,HFI1,EAF3
GO:0034645	Cellular macromolecule biosynthetic process	46	1278	0.34	4.64e-06	LDB7,PAF1,SNF5,MRC1,HTL1,SRB8,SIR2,SAC3,HMO1,NGG1,REF2,SIR4,GLN3,MOT2,SWP82,RAI1,RSC1,SRB5,SNF6,SRB2,SDS3,REV7,RTT101,RPA34,GON7,IXR1,KTI12,ELF1,RAD5,MMS22,RSC2,CDC73,RCO1,NPL6,ELP6,MTQ1,RTT106,IES2,SIN3,SPT20,ARP8,ULS1,SNF2,UAF30,HFI1,EAF3
GO:0051716	Cellular response to stimulus	37	1017	0.34	9.47e-05	PAF1,SNF5,MRC1,HTL1,SRB8,SIR2,UBC13,SAC3,SIR4,GLN3,GRX4,RSC1,SNF6,SBP1,SRB2,SDS3,REV7,RTT101,SPT10,IXR1,SFK1,NUP120,NUP133,MLP1,UBR2,RAD5,TOS4,MMS22,RSC2,NPL6,MRE11,IES2,SIN3,ARP8,IES4,SNF2,EAF3
GO:0006464	Cellular protein modification process	26	712	0.34	0.0034	YBR062C,PAF1,SRB8,SIR2,UBC13,NGG1,REF2,MOT2,SDS3,HPM1,HOS4,RTT101,SPT10,UBR2,RAD5,DPH6,DPH5,CDC73,RCO1,ELP6,HHF2,MTQ1,SIN3,SPT20,HFI1,EAF3
GO:0050789	Regulation of biological process	63	1759	0.33	2.93e-09	LDB7,PAF1,SNF5,MRC1,HTL1,SRB8,SIR2,SAC3,HMO1,NGG1,REF2,SIR4,GLN3,MOT2,GRX4,SWP82,CDH1,RAI1,RSC1,SRB5,SNF6,SBP1,SRB2,LRP1,VID28,SDS3,HPM1,HOS4,RTT101,SPT10,GON7,IXR1,SFK1,NUP120,KTI12,ELF1,LST4,EAP1,NUP133,MLP1,DPH6,DPH5,TOS4,RSC2,CDC73,RCO1,NPL6,MRE11,ELP6,PUB1,HHF2,MTQ1,RTT106,IES2,SIN3,SPT20,ARP8,ULS1,SNF2,UAF30,CBC2,HFI1,EAF3
GO:0006996	Organelle organization	48	1361	0.33	3.98e-06	PRM9,LDB7,PAF1,SNF5,MRC1,HTL1,SRB8,SIR2,SAC3,HMO1,NGG1,SIR4,GRX4,SWP82,RSC1,NSR1,SNF6,LRP1,SDS3,HPM1,HOS4,SPT10,GON7,SFK1,NUP120,ELF1,NUP133,MLP1,RAD5,MMS22,RSC2,CDC73,RCO1,NPL6,MRE11,PUB1,HHF2,RTT106,IES2,SIN3,SPT20,ARP8,IES4,ULS1,SNF2,UAF30,HFI1,EAF3
GO:0010467	Gene expression	51	1466	0.32	1.88e-06	LDB7,PAF1,SNF5,HTL1,SRB8,SIR2,SAC3,HMO1,NGG1,REF2,SIR4,NOP16,GLN3,MOT2,SWP82,LOC1,RAI1,RSC1,SRB5,NSR1,SNF6,SRB2,LRP1,SDS3,RPA34,GON7,IXR1,NUP120,KTI12,ELF1,NUP133,MLP1,PUS5,RSC2,CDC73,RCO1,NPL6,ELP6,MTQ1,RTT106,IES2,SIN3,SPT20,ARP8,ULS1,TUM1,SNF2,UAF30,CBC2,HFI1,EAF3
GO:0044271	Cellular nitrogen compound biosynthetic process	44	1261	0.32	2.25e-05	LDB7,PAF1,SNF5,HTL1,SRB8,SIR2,SAC3,HMO1,NGG1,REF2,SIR4,GLN3,MOT2,SWP82,RAI1,RSC1,SRB5,PDX1,SNF6,SRB2,SDS3,REV7,RPA34,GON7,IXR1,KTI12,ELF1,RAD5,RSC2,CDC73,RCO1,NPL6,ELP6,MTQ1,RTT106,IES2,SIN3,SPT20,ARP8,ULS1,SNF2,UAF30,HFI1,EAF3
GO:0065007	Biological regulation	68	2108	0.29	1.85e-08	LDB7,PAF1,SNF5,MRC1,HTL1,SRB8,SIR2,INH1,UBC13,SAC3,HMO1,NGG1,REF2,SIR4,GLN3,MOT2,GRX4,SWP82,CDH1,RAI1,RSC1,SRB5,SNF6,SBP1,SRB2,LRP1,VID28,SDS3,HPM1,HOS4,RTT101,SPT10,GON7,IXR1,SFK1,NUP120,KTI12,ELF1,LST4,EAP1,NUP133,MLP1,RAD5,DPH6,DPH5,TOS4,RSC2,CDC73,RCO1,NPL6,MRE11,ELP6,PUB1,HHF2,MTQ1,RTT106,IES2,SIN3,SPT20,ARP8,PDR5,IES4,ULS1,SNF2,UAF30,CBC2,HFI1,EAF3
GO:0050896	Response to stimulus	38	1171	0.29	0.00076	PAF1,SNF5,MRC1,HTL1,SRB8,SIR2,UBC13,SAC3,SIR4,GLN3,GRX4,RSC1,SNF6,SBP1,SRB2,SDS3,REV7,RTT101,SPT10,IXR1,SFK1,NUP120,NUP133,MLP1,UBR2,RAD5,TOS4,MMS22,RSC2,NPL6,MRE11,IES2,SIN3,ARP8,PDR5,IES4,SNF2,EAF3
GO:0044260	Cellular macromolecule metabolic process	65	2170	0.26	1.6e-06	LDB7,YBR062C,PAF1,SNF5,MRC1,HTL1,SRB8,SIR2,UBC13,SAC3,HMO1,NGG1,REF2,SIR4,GLN3,MOT2,SWP82,RAI1,RSC1,SRB5,SNF6,SRB2,LRP1,VID28,SDS3,HPM1,HOS4,REV7,RTT101,SPT10,RPA34,GON7,IXR1,NUP120,KTI12,ELF1,EAP1,NUP133,MLP1,UBR2,RAD5,DPH6,DPH5,MMS22,RSC2,CDC73,RCO1,NPL6,MRE11,ELP6,PUB1,HHF2,MTQ1,RTT106,IES2,SIN3,SPT20,ARP8,IES4,ULS1,SNF2,UAF30,CBC2,HFI1,EAF3
GO:0034641	Cellular nitrogen compound metabolic process	63	2106	0.26	3.3e-06	LDB7,PAF1,SNF5,MRC1,HTL1,SRB8,SIR2,UBC13,SAC3,HMO1,NGG1,REF2,SIR4,NOP16,GLN3,MOT2,SWP82,LOC1,RAI1,RSC1,SRB5,NSR1,PDX1,SNF6,SRB2,LRP1,SDS3,REV7,RTT101,SPT10,RPA34,GON7,IXR1,NUP120,KTI12,ELF1,EAP1,NUP133,MLP1,RAD5,PUS5,MMS22,RSC2,CDC73,RCO1,NPL6,MRE11,ELP6,PUB1,MTQ1,RTT106,IES2,SIN3,SPT20,ARP8,IES4,ULS1,TUM1,SNF2,UAF30,CBC2,HFI1,EAF3
GO:0016043	Cellular component organization	54	1845	0.25	0.00011	PRM9,LDB7,PAF1,SNF5,MRC1,HTL1,SRB8,SIR2,UBC13,SAC3,HMO1,NGG1,SIR4,GRX4,SWP82,CDH1,RSC1,SRB5,NSR1,SNF6,ECM34,SRB2,LRP1,SDS3,HPM1,HOS4,SPT10,GON7,SFK1,NUP120,ELF1,YKL162C,NUP133,MLP1,RAD5,MMS22,RSC2,CDC73,RCO1,NPL6,MRE11,PUB1,HHF2,RTT106,IES2,SIN3,SPT20,ARP8,IES4,ULS1,SNF2,UAF30,HFI1,EAF3
GO:0071840	Cellular component organization or biogenesis	61	2146	0.23	3.75e-05	PRM9,LDB7,PAF1,SNF5,MRC1,HTL1,SRB8,SIR2,UBC13,SAC3,HMO1,NGG1,SIR4,YEA4,NOP16,GRX4,SWP82,LOC1,CDH1,RAI1,RSC1,SRB5,NSR1,SNF6,ECM34,SRB2,LRP1,SDS3,HPM1,HOS4,SPT10,RPA34,GON7,SFK1,NUP120,ELF1,YKL162C,NUP133,MLP1,RAD5,BUD20,PUS5,MMS22,RSC2,CDC73,RCO1,NPL6,MRE11,PUB1,HHF2,RTT106,IES2,SIN3,SPT20,ARP8,IES4,ULS1,SNF2,UAF30,HFI1,EAF3
GO:0044249	Cellular biosynthetic process	49	1764	0.22	0.0016	LDB7,PAF1,SNF5,MRC1,HTL1,SRB8,SIR2,SAC3,HMO1,NGG1,REF2,SIR4,GLN3,MOT2,SWP82,RAI1,RSC1,SRB5,PDX1,SNF6,SRB2,SDS3,REV7,RTT101,RPA34,GON7,IXR1,KTI12,ELF1,RAD5,DPH6,DPH5,MMS22,RSC2,CDC73,RCO1,NPL6,ELP6,MTQ1,RTT106,IES2,SIN3,SPT20,ARP8,ULS1,SNF2,UAF30,HFI1,EAF3
GO:0009058	Biosynthetic process	50	1825	0.22	0.0018	LDB7,PAF1,SNF5,MRC1,HTL1,SRB8,SIR2,SAC3,HMO1,NGG1,REF2,SIR4,YEA4,GLN3,MOT2,SWP82,RAI1,RSC1,SRB5,PDX1,SNF6,SRB2,SDS3,REV7,RTT101,RPA34,GON7,IXR1,KTI12,ELF1,RAD5,DPH6,DPH5,MMS22,RSC2,CDC73,RCO1,NPL6,ELP6,MTQ1,RTT106,IES2,SIN3,SPT20,ARP8,ULS1,SNF2,UAF30,HFI1,EAF3
GO:0043170	Macromolecule metabolic process	71	2611	0.21	8.03e-06	LDB7,YBR062C,PAF1,SNF5,MRC1,HTL1,SRB8,SIR2,UBC13,SAC3,HMO1,NGG1,REF2,SIR4,YEA4,NOP16,GLN3,MOT2,SWP82,LOC1,RAI1,RSC1,SRB5,NSR1,SNF6,SRB2,LRP1,VID28,SDS3,HPM1,HOS4,REV7,RTT101,SPT10,RPA34,GON7,IXR1,NUP120,KTI12,ELF1,EAP1,NUP133,MLP1,UBR2,RAD5,DPH6,PUS5,DPH5,MMS22,RSC2,CDC73,RCO1,NPL6,MRE11,ELP6,PUB1,HHF2,MTQ1,RTT106,IES2,SIN3,SPT20,ARP8,IES4,ULS1,TUM1,SNF2,UAF30,CBC2,HFI1,EAF3
GO:1901576	Organic substance biosynthetic process	48	1810	0.2	0.0063	LDB7,PAF1,SNF5,MRC1,HTL1,SRB8,SIR2,SAC3,HMO1,NGG1,REF2,SIR4,YEA4,GLN3,MOT2,SWP82,RAI1,RSC1,SRB5,PDX1,SNF6,SRB2,SDS3,REV7,RTT101,RPA34,GON7,IXR1,KTI12,ELF1,RAD5,MMS22,RSC2,CDC73,RCO1,NPL6,ELP6,MTQ1,RTT106,IES2,SIN3,SPT20,ARP8,ULS1,SNF2,UAF30,HFI1,EAF3
GO:0006807	Nitrogen compound metabolic process	72	2991	0.16	0.00068	LDB7,YBR062C,PAF1,SNF5,MRC1,HTL1,SRB8,SIR2,UBC13,SAC3,HMO1,NGG1,REF2,SIR4,YEA4,NOP16,GLN3,MOT2,SWP82,LOC1,RAI1,RSC1,SRB5,NSR1,PDX1,SNF6,SRB2,LRP1,VID28,SDS3,HPM1,HOS4,REV7,RTT101,SPT10,RPA34,GON7,IXR1,NUP120,KTI12,ELF1,EAP1,NUP133,MLP1,UBR2,RAD5,DPH6,PUS5,DPH5,MMS22,RSC2,CDC73,RCO1,NPL6,MRE11,ELP6,PUB1,HHF2,MTQ1,RTT106,IES2,SIN3,SPT20,ARP8,IES4,ULS1,TUM1,SNF2,UAF30,CBC2,HFI1,EAF3
GO:0044238	Primary metabolic process	72	3207	0.13	0.0085	LDB7,YBR062C,PAF1,SNF5,MRC1,HTL1,SRB8,SIR2,UBC13,SAC3,HMO1,NGG1,REF2,SIR4,NOP16,GLN3,MOT2,SWP82,LOC1,RAI1,RSC1,SRB5,NSR1,PDX1,SNF6,SRB2,LRP1,VID28,SDS3,HPM1,HOS4,REV7,RTT101,SPT10,RPA34,GON7,IXR1,SFK1,NUP120,KTI12,ELF1,EAP1,NUP133,MLP1,UBR2,RAD5,DPH6,PUS5,DPH5,MMS22,RSC2,CDC73,RCO1,NPL6,MRE11,ELP6,PUB1,HHF2,MTQ1,RTT106,IES2,SIN3,SPT20,ARP8,IES4,ULS1,TUM1,SNF2,UAF30,CBC2,HFI1,EAF3
GO:0071704	Organic substance metabolic process	73	3381	0.11	0.0255	LDB7,YBR062C,PAF1,SNF5,MRC1,HTL1,SRB8,SIR2,UBC13,SAC3,HMO1,NGG1,REF2,SIR4,YEA4,NOP16,GLN3,MOT2,SWP82,LOC1,RAI1,RSC1,SRB5,NSR1,PDX1,SNF6,SRB2,LRP1,VID28,SDS3,HPM1,HOS4,REV7,RTT101,SPT10,RPA34,GON7,IXR1,SFK1,NUP120,KTI12,ELF1,EAP1,NUP133,MLP1,UBR2,RAD5,DPH6,PUS5,DPH5,MMS22,RSC2,CDC73,RCO1,NPL6,MRE11,ELP6,PUB1,HHF2,MTQ1,RTT106,IES2,SIN3,SPT20,ARP8,IES4,ULS1,TUM1,SNF2,UAF30,CBC2,HFI1,EAF3
GO:0044237	Cellular metabolic process	73	3421	0.11	0.037	LDB7,YBR062C,PAF1,SNF5,MRC1,HTL1,SRB8,SIR2,UBC13,SAC3,HMO1,NGG1,REF2,SIR4,NOP16,GLN3,MOT2,GRX4,SWP82,LOC1,RAI1,RSC1,SRB5,NSR1,PDX1,SNF6,SRB2,COX6,LRP1,VID28,SDS3,HPM1,HOS4,REV7,RTT101,SPT10,RPA34,GON7,IXR1,NUP120,KTI12,ELF1,EAP1,NUP133,MLP1,UBR2,RAD5,DPH6,PUS5,DPH5,MMS22,RSC2,CDC73,RCO1,NPL6,MRE11,ELP6,PUB1,HHF2,MTQ1,RTT106,IES2,SIN3,SPT20,ARP8,IES4,ULS1,TUM1,SNF2,UAF30,CBC2,HFI1,EAF3
