# Supplementary material for: A synthetic genetic array screen for interactions with the RNA helicase DED1 during cell stress in budding yeast
Source: G3 (Bethesda). 2022 Nov 21;13(1):jkac296. doi: 10.1093/g3journal/jkac296 (PMC9836348; doi:10.1093/g3journal/jkac296)
Supplement: jkac296_Supplementary_Data [file jkac296_supplementary_data.zip › Suppl/Supplemental_Table_S3_G3-2022-403741.xlsx]

## Sheet: Cluster 1
#term ID	term description	observed gene count	background gene count	strength	false discovery rate	matching proteins in your network (labels)
GO:0005840	Ribosome	16	260	0.51	0.0358	MRPL36,RPS9B,RPL35B,RPL41A,GCN2,RPL23B,YGR054W,RSM27,RPS22A,RPL43B,RPL14A,MRP49,MRPL15,YNL122C,PET123,RPS30B
GO:0044391	Ribosomal subunit	15	229	0.54	0.0358	MRPL36,RPS9B,RPL35B,RPL41A,RPL23B,YGR054W,RSM27,RPS22A,RPL43B,RPL14A,MRP49,MRPL15,YNL122C,PET123,RPS30B

## Sheet: Cluster 2
#term ID	term description	observed gene count	background gene count	strength	false discovery rate	matching proteins in your network (labels)
GO:0004553	Hydrolase activity, hydrolyzing o-glycosyl compounds	8	48	1.01	0.0036	CTS2,UTR2,SKN1,ACF2,CRR1,CTS1,EGT2,SPR1

## Sheet: Cluster 3
#term ID	term description	observed gene count	background gene count	strength	false discovery rate	matching proteins in your network (labels)
GO:0000188	Inactivation of mapk activity	3	9	1.39	0.0449	PTC2,SDP1,PTP2
GO:0043619	Regulation of transcription from rna polymerase ii promoter in response to oxidative stress	3	9	1.39	0.0449	SKN7,MSN4,MSN2
GO:0006493	Protein o-linked glycosylation	4	19	1.19	0.0278	MNT2,PMT6,MNN4,MNT4
GO:0035335	Peptidyl-tyrosine dephosphorylation	4	20	1.17	0.0293	YCH1,SDP1,MIH1,PTP2
GO:0043405	Regulation of map kinase activity	4	22	1.13	0.0369	PTC2,SDP1,PTP2,MKK1
GO:0043408	Regulation of mapk cascade	5	34	1.04	0.0216	PTC2,SHO1,SDP1,PTP2,MKK1
GO:1902532	Negative regulation of intracellular signal transduction	5	34	1.04	0.0216	LRG1,PTC2,SDP1,ROM2,PTP2
GO:0009968	Negative regulation of signal transduction	6	45	1	0.0119	LRG1,PPH3,PTC2,SDP1,ROM2,PTP2
GO:1902531	Regulation of intracellular signal transduction	8	84	0.85	0.0086	LRG1,PTC2,SHO1,ROM1,SDP1,ROM2,PTP2,MKK1
GO:0009966	Regulation of signal transduction	12	131	0.83	0.00032	LRG1,PPH3,PTC2,SHO1,ROM1,SKN7,SDP1,ROM2,CNA1,RRI2,PTP2,MKK1
GO:0006486	Protein glycosylation	7	77	0.83	0.0194	MNT2,PMT6,KTR7,MNN5,MNN4,ALG12,MNT4
GO:0071214	Cellular response to abiotic stimulus	6	70	0.8	0.0449	PTC2,SHO1,MSN4,MNN4,MSN2,PTP2
GO:0007163	Establishment or maintenance of cell polarity	9	115	0.76	0.0096	SHO1,RSR1,VRP1,ROM2,AVO2,SLM2,RHO2,RGA1,HES1
GO:0035556	Intracellular signal transduction	13	178	0.73	0.00064	BIT2,PPH3,RCK1,ROM1,RSR1,SKN7,SDP1,ROM2,AVO2,SLM2,RHO2,RAS1,MKK1
GO:0007165	Signal transduction	19	270	0.72	1.86e-05	BIT2,LRG1,PPH3,PTC2,SHO1,RCK1,ROM1,RSR1,YHR022C,SKN7,SDP1,ROM2,AVO2,SLM2,RHO2,RAS1,RGA1,PTP2,MKK1
GO:0071310	Cellular response to organic substance	10	166	0.65	0.0186	PTC2,GAT1,PMT6,SDP1,MSN4,CNA1,MSN2,GIM3,RRI2,RGA1
GO:0007154	Cell communication	22	387	0.63	1.86e-05	BIT2,LRG1,PPH3,PTC2,SHO1,GAT1,RCK1,ROM1,RSR1,YHR022C,SKN7,SDP1,MSN4,ROM2,MSN2,AVO2,SLM2,RHO2,RAS1,RGA1,PTP2,MKK1
GO:0019220	Regulation of phosphate metabolic process	10	199	0.57	0.0429	GIP4,LRE1,PTC2,SHO1,SDP1,PIG1,MIH1,TCB1,PTP2,MKK1
GO:0071554	Cell wall organization or biogenesis	12	264	0.53	0.0293	LRE1,PAL1,PMT6,WSC4,KTR7,SDP1,MNN5,CNA1,AVO2,RHO2,TIR4,PTP2
GO:0051128	Regulation of cellular component organization	17	413	0.49	0.0098	LRG1,PPH3,RCK1,TWF1,YTA7,SPO12,MAD3,VRP1,ROM2,AVO2,SLM2,NIS1,SLK19,MKK1,HHO1,KIP2,KAR9
GO:0051726	Regulation of cell cycle	12	288	0.49	0.0476	PPH3,PTC2,RCK1,SPO12,MAD3,KDX1,VRP1,MIH1,NIS1,SLK19,MKK1,KAR9
GO:0050790	Regulation of catalytic activity	16	401	0.47	0.0186	GIP4,LRE1,CYK3,LRG1,PTC2,GYP8,ROM1,SDP1,MNN4,PIG1,ROM2,MIH1,RAS1,RGA1,PTP2,MKK1
GO:0070887	Cellular response to chemical stimulus	15	399	0.45	0.0345	PTC2,SHO1,GAT1,RCK1,PMT6,SKN7,SDP1,MSN4,MNN4,CNA1,MSN2,GIM3,RRI2,RGA1,PTP2
GO:0065009	Regulation of molecular function	22	637	0.41	0.0096	GIP4,LRE1,CYK3,LRG1,PTC2,GAT1,GYP8,ROM1,SKN7,SDP1,MSN4,MNN4,SPT8,PIG1,ROM2,MIH1,MSN2,RAS1,RGA1,PTP2,MKK1,RGC1
GO:0006464	Cellular protein modification process	21	712	0.34	0.0449	PPH3,PTC2,RCK1,MNT2,PMT6,YCH1,WSS1,KTR7,SDP1,MAD3,MNN5,KDX1,MNN4,SPT8,CNA1,MIH1,ALG12,MNT4,RRI2,PTP2,MKK1
GO:0051716	Cellular response to stimulus	28	1017	0.31	0.0194	BIT2,LRG1,PPH3,PTC2,SHO1,GAT1,RCK1,ROM1,RSR1,PMT6,YHR022C,WSS1,SKN7,SDP1,MSN4,MNN4,ROM2,CNA1,MSN2,AVO2,SLM2,RHO2,GIM3,RRI2,RAS1,RGA1,PTP2,MKK1
GO:0050789	Regulation of biological process	45	1759	0.28	0.00079	GIP4,BIT2,LRE1,LRG1,PPH3,PAL1,PTC2,SHO1,GAT1,RCK1,ROM1,TWF1,RSR1,YTA7,YHR022C,SPO12,SKN7,SDP1,MAD3,MSN4,KDX1,SPT8,PIG1,VRP1,ROM2,SWC7,CNA1,MIH1,MSN2,AVO2,SLM2,NIS1,RHO2,GIM3,RRI2,TCB1,RAS1,RGA1,SLK19,PTP2,MKK1,HHO1,KIP2,KAR9,RGC1
GO:0050794	Regulation of cellular process	43	1664	0.28	0.0011	GIP4,BIT2,LRE1,LRG1,PPH3,PTC2,SHO1,GAT1,RCK1,ROM1,TWF1,RSR1,YTA7,YHR022C,SPO12,SKN7,SDP1,MAD3,MSN4,KDX1,SPT8,PIG1,VRP1,ROM2,SWC7,CNA1,MIH1,MSN2,AVO2,SLM2,NIS1,RHO2,GIM3,RRI2,TCB1,RAS1,RGA1,SLK19,PTP2,MKK1,HHO1,KIP2,KAR9
GO:0050896	Response to stimulus	30	1171	0.28	0.0293	BIT2,LRG1,PPH3,PTC2,SHO1,GAT1,RCK1,ROM1,RSR1,PMT6,WSC4,YHR022C,WSS1,SKN7,SDP1,MSN4,MNN4,ROM2,CNA1,MSN2,AVO2,SLM2,RHO2,GIM3,RRI2,TIR4,RAS1,RGA1,PTP2,MKK1
GO:0065007	Biological regulation	49	2108	0.24	0.0023	GIP4,BIT2,LRE1,CYK3,LRG1,PPH3,PAL1,PTC2,SHO1,GAT1,GYP8,RCK1,ROM1,TWF1,RSR1,YTA7,YHR022C,SPO12,SKN7,SDP1,MAD3,MSN4,KDX1,MNN4,SPT8,PIG1,VRP1,ROM2,SWC7,CNA1,MIH1,MSN2,AVO2,SLM2,NIS1,RHO2,GIM3,YNR048W,RRI2,TCB1,RAS1,RGA1,SLK19,PTP2,MKK1,HHO1,KIP2,KAR9,RGC1

## Sheet: Cluster 4
#term ID	term description	observed gene count	background gene count	strength	false discovery rate	matching proteins in your network (labels)
GO:0009060	Aerobic respiration	11	89	0.81	0.0083	ETR1,MTC3,QCR9,MAM33,MDH1,SHH4,SHH3,COX5A,MDH2,IDH2,LSC1

## Sheet: Cluster 5
#term ID	term description	observed gene count	background gene count	strength	false discovery rate	matching proteins in your network (labels)
GO:0030119	AP-type membrane coat adaptor complex	5	15	1.39	0.0045	APM3,APL6,APL1,APS1,APL4
GO:0030131	Clathrin adaptor complex	4	12	1.39	0.0215	APM3,APL1,APS1,APL4
GO:0030665	Clathrin-coated vesicle membrane	4	16	1.27	0.0366	APL6,APL1,APS1,APL4
GO:0030659	Cytoplasmic vesicle membrane	6	54	0.92	0.0366	APM3,APL6,SNA3,APL1,APS1,APL4
GO:0005770	Late endosome	5	50	0.87	0.0499	ALY2,SNA3,VPS55,DID2,VTA1
GO:0031982	Vesicle	12	266	0.53	0.0366	APM3,SWA2,APL6,ALY2,SNA3,APL1,VPS55,DID2,APS1,VTA1,END3,APL4
GO:0098588	Bounding membrane of organelle	20	618	0.38	0.0366	ATG22,GDA1,YND1,AVT6,APL6,MNL1,ATG32,SNA3,CPS1,APL1,VPS55,TUL1,DID2,APS1,VTA1,CSC1,ECM38,END3,YPQ1,APL4
GO:0005737	Cytoplasm	74	4380	0.1	0.0366	CCR4,GAL1,APM3,LSB5,ATG22,SWA2,SWR1,PHO92,SPT3,SLF1,ECM10,GDA1,YND1,EDC2,SAP1,SSA4,AVT6,YFR006W,BUD13,ART5,APL6,YLF2,NMD2,IRE1,TRR2,YCK1,MNL1,YIL001W,RNR3,YIL092W,PRK1,ATG32,YIL154C,IST3,JEM1,ALY2,SNA3,CPS1,LAA1,APL1,VPS55,UFD4,PAN3,TUL1,RGT1,KKQ8,STE3,DID2,KNS1,ACE2,APS1,VTA1,ENT2,HRD3,CLB4,ECM22,CSC1,ECM38,SSQ1,DCK1,ABF2,ECM5,END3,OCA1,YPQ1,CUE5,CMR2,ATG40,NFI1,MSB1,CAR1,PEP4,FMP40,APL4
GO:0005622	Intracellular	83	5255	0.07	0.0366	CCR4,GAL1,APM3,LSB5,ATG22,UBC5,SWA2,SWR1,PHO92,SPT3,SLF1,ECM10,GDA1,YND1,EDC2,SAP1,CAJ1,JHD1,SSA4,AVT6,YFR006W,BUD13,ART5,APL6,YLF2,NMD2,IRE1,TRR2,YCK1,RTT107,MNL1,YIL001W,RNR3,YIL092W,PRK1,ATG32,YIL154C,IST3,JEM1,ALY2,SNA3,CPS1,LAA1,APL1,VPS55,UFD4,PAN3,TUL1,RGT1,PHD1,KKQ8,STE3,DID2,KNS1,GAT3,ACE2,APS1,VTA1,ENT2,HRD3,CLB4,ECM22,CSC1,ECM38,SSQ1,DCK1,ABF2,ECM5,END3,OCA1,DAL82,YPQ1,CUE5,STD1,CMR2,A…
