# Supplementary material for: A synthetic genetic array screen for interactions with the RNA helicase DED1 during cell stress in budding yeast
Source: G3 (Bethesda). 2022 Nov 21;13(1):jkac296. doi: 10.1093/g3journal/jkac296 (PMC9836348; doi:10.1093/g3journal/jkac296)
Supplement: jkac296_Supplementary_Data [file jkac296_supplementary_data.zip › Suppl/Supplemental_Table_S4_G3-2022-403741.xlsx]

## Sheet: rap-sens suppressors
norm colony size	ORF name	gene name
0	YAL047C	SPC72
0	YBL058W	SHP1
0	YBR131W	CCZ1
0	YBR279W	PAF1
0	YCL008C	STP22
0	YCL028W	RNQ1
0	YCR044C	PER1
0	YDR156W	RPA14
0	YDR158W	HOM2
0	YDR159W	SAC3
0	YDR176W	NGG1
0	YDR195W	REF2
0	YER019C-A	SBH2
0	YER019W	ISC1
0	YER068W	MOT2
0	YER120W	SCS2
0	YFL033C	RIM15
0	YGR036C	CAX4
0	YGR078C	PAC10
0	YGR081C	SLX9
0	YGR105W	VMA21
0	YGR122W
0	YGR161C	RTS3
0	YGR206W	MVB12
0	YGR208W	SER2
0	YGR279C	SCW4
0	YHR039C	MSC7
0	YHR060W	VMA22
0	YIL017C	VID28
0	YIL041W	GVP36
0	YIL097W	FYV10
0	YJL016W	TPH3
0	YJL139C	YUR1
0	YJL179W	PFD1
0	YJL180C	ATP12
0	YJL184W	GON7
0	YKL002W	DID4
0	YKL054C	DEF1
0	YKL057C	NUP120
0	YKL073W	LHS1
0	YKL110C	KTI12
0	YKL118W
0	YKL135C	APL2
0	YKL204W	EAP1
0	YLR262C	YPT6
0	YLR357W	RSC2
0	YLR372W	ELO3
0	YLR417W	VPS36
0	YLR421C	RPN13
0	YMR238W	DFG5
0	YNL030W	HHF2
0	YNL206C	RTT106
0	YNL325C	FIG4
0	YOL148C	SPT20
0	YOR106W	VAM3
0	YOR109W	INP53
0	YOR173W	DCS2
0	YOR198C	BFR1
0	YOR241W	MET7
0	YPL084W	BRO1
0	YPR087W	VPS69
0.00465	YGL211W	NCS6
0.00468	YLR360W	VPS38
0.00781	YDR432W	NPL3
0.00798	YMR142C	RPL13B
0.00913	YJL029C	VPS53
0.01	YIL052C	RPL34B
0.01219	YMR116C	ASC1
0.01527	YHR026W	VMA16
0.01642	YKL176C	LST4
0.01996	YKL080W	VMA5
0.02272	YDL025C	RTK1
0.0228	YGR057C	LST7
0.02632	YEL027W	VMA3
0.02895	YJL183W	MNN11
0.02937	YDL041W	---
0.02978	YGL206C	CHC1
0.0299	YPR023C	EAF3
0.03095	YDR200C	VPS64
0.03174	YOL076W	MDM20
0.0322	YJL154C	VPS35
0.03438	YHR120W	MSH1
0.03458	YPL086C	ELP3
0.03628	YKR020W	VPS51
0.03643	YKR074W	AIM29
0.03916	YGL212W	VAM7
0.03966	YKL041W	VPS24
0.04114	YLR268W	SEC22
0.04309	YLR322W	VPS65
0.04378	YFL025C	BST1
0.04436	YEL051W	VMA8
0.04827	YIL098C	FMC1
0.0515	YKL077W	PSG1
0.0517	YHR064C	SSZ1
0.05268	YIR021W	MRS1
0.05351	YGR188C	BUB1
0.05422	YKL037W	AIM26
0.05673	YOR290C	SNF2
0.05936	YLR200W	YKE2
0.05981	YLR027C	AAT2
0.06323	YGR229C	SMI1
0.0698	YDR017C	KCS1
0.07304	YDR418W	RPL12B
0.07569	YMR063W	RIM9
0.08131	YDR445C	---
0.08273	YOR068C	VAM10
0.08543	YPL144W	POC4
0.08545	YHL034C	SBP1
0.08735	YKL212W	SAC1
0.0886	YDL192W	ARF1
0.09279	YDR245W	MNN10
0.09577	YPL145C	KES1
0.10019	YJL129C	TRK1
0.10595	YLR039C	RIC1
0.11258	YMR224C	MRE11
0.1136	YLR025W	SNF7
0.1183	YKR033C	---
0.1265	YKL139W	CTK1
0.13092	YKR007W	MEH1
0.13402	YDR028C	REG1
0.13474	YDR207C	UME6
0.13722	YGR064W
0.13962	YJR139C	HOM6
0.14414	YOR069W	VPS5
0.1479	YOL001W	PHO80
0.15151	YLR418C	CDC73
0.15166	YJR102C	VPS25
0.15732	YGR285C	ZUO1
0.16348	YHL011C	PRS3
0.16672	YDR477W	SNF1
0.17713	YML001W	YPT7
0.17907	YBR127C	VMA2
0.18043	YMR312W	ELP6
0.1828	YKL157W	APE2
0.1828	YLR242C	ARV1
0.18287	YJL138C	TIF2
0.18304	YGR200C	ELP2
0.18883	YKR040C	---
0.1898	YDR255C	RMD5
0.19169	YHR004C	NEM1
0.1955	YKR035C	OPI8
0.19638	YDR378C	LSM6
0.19743	YLR240W	VPS34
0.19873	YEL045C
0.20477	YOL072W	THP1
0.21546	YMR294W	JNM1
0.22533	YCL016C	DCC1
0.22682	YDL063C	SYO1
0.23865	YDR027C	VPS54
0.24967	YDL160C	DHH1
0.25276	YDR150W	NUM1
0.26	YML121W	GTR1
0.26366	YML094W	GIM5
0.27922	YGL012W	ERG4
0.28368	YIR033W	MGA2
0.29031	YJL165C	HAL5
0.29174	YGR055W	MUP1
0.29246	YPL120W	VPS30
0.30088	YEL061C	CIN8
0.31119	YML014W	TRM9
0.31168	YLR085C	ARP6
0.31722	YPL188W	POS5
0.31937	YJL168C	SET2
0.32296	YHR030C	SLT2
0.32552	YJL176C	SWI3
0.32824	YNL264C	PDR17
0.33119	YML128C	MSC1
0.3328	YOR035C	SHE4
0.334	YKR055W	RHO4
0.33489	YNL136W	EAF7
0.34288	YOR303W	CPA1
0.3452	YPL031C	PHO85
0.34837	YML062C	MFT1
0.3559	YHR191C	CTF8
0.36521	YPL102C
0.37069	YAL020C	ATS1
0.37527	YER151C	UBP3
0.37623	YMR307W	GAS1
0.37691	YOR172W	YRM1
0.38036	YML019W	OST6
0.38762	YOR123C	LEO1
0.39177	YML032C	RAD52
0.39442	YDR162C	NBP2
0.39866	YKR059W	TIF1
0.40398	YKL081W	TEF4
0.4097	YLR399C	BDF1
0.40979	YOR357C	SNX3
0.41772	YOR309C
0.42054	YAL002W	VPS8
0.42619	YPL051W	ARL3
0.42644	YLR102C	APC9
0.4291	YML097C	VPS9
0.4343	YLR330W	CHS5
0.45001	YNL276C
0.45271	YHR025W	THR1
0.45652	YML106W	URA5
0.45862	YDR114C
0.46334	YJR097W	JJJ3
0.46341	YDR363W-A	SEM1
0.46357	YJL053W	PEP8
0.46705	YPL002C	SNF8
0.46853	YOR039W	CKB2
0.46941	YHL009C	YAP3

## Sheet: rap-res suppressors
norm colony size	ORF name	gene name
0	YCL058C	FYV5
0	YCR071C	IMG2
0	YCR081W	SRB8
0	YDL181W	INH1
0	YDL198C	GGC1
0	YER040W	GLN3
0	YER054C	GIP2
0	YGR250C	RIE1
0	YHR082C	KSP1
0	YLR308W	CDA2
0	YLR368W	MDM30
0	YNL304W	YPT11
0	YNR014W	---
0	YOR135C	IRC14
0	YPL049C	DIG1
0	YPL254W	HFI1
0.00393	YIL002C	INP51
0.00527	YDR335W	MSN5
0.01132	YKL032C	IXR1
0.0189	YDL056W	MBP1
0.02268	YMR084W	---
0.03746	YMR071C	TVP18
0.03747	YOR178C	GAC1
0.05235	YNL148C	ALF1
0.06065	YJL047C	RTT101
0.07222	YLR238W	FAR10
0.08011	YDR123C	INO2
0.08182	YLR074C	BUD20
0.08653	YOR153W	PDR5
0.11175	YPL150W
0.1213	YIL094C	LYS12
0.12875	YLR152C
0.14878	YEL031W	SPF1
0.15146	YIL112W	HOS4
0.15764	YNR001C	CIT1
0.15975	YHR041C	SRB2
0.2055	YLR309C	IMH1
0.21347	YPR070W	MED1
0.2206	YGL244W	RTF1
0.22592	YIR001C	SGN1
0.23022	YOR205C	GEP3
0.27608	YNR024W	MPP6
0.27814	YGR072W	UPF3
0.293	YHR183W	GND1
0.30331	YDR199W
0.35542	YGL058W	RAD6
0.36001	YKR096W	ESL2
0.36055	YNR041C	COQ2
0.37606	YMR287C	DSS1
0.3791	YNL302C	RPS19B
0.37964	YMR198W	CIK1
0.38951	YLR353W	BUD8
0.39361	YNL265C	IST1
0.44256	YNL199C	GCR2

## Sheet: rap-sens enhancers
norm colony size	ORF name	gene name
1.55949	YDL183C	MRX19
1.56326	YGR163W	GTR2
1.56986	YBR284W	---
1.57469	YDL118W	---
1.5862	YDR129C	SAC6
1.61007	YCR034W	ELO2
1.6141	YNL133C	FYV6
1.63187	YAL035W	FUN12
1.63244	YOR220W	RCN2
1.64071	YPL101W	ELP4
1.64229	YGR287C	IMA1
1.64589	YDR357C	CNL1
1.67103	YCR009C	RVS161
1.67872	YNL105W	RRT16
1.67976	YNL167C	SKO1
1.69716	YPL099C	INA17
1.69832	YOR014W	RTS1
1.74896	YCL049C	---
1.76226	YFL007W	BLM10
1.77084	YOR292C	---
1.79963	YKR021W	ALY1
1.81488	YCL001W-A	---
1.83017	YBR026C	ETR1
1.83937	YPL226W	NEW1
1.85371	YMR102C	LAF1
1.86145	YER141W	COX15
1.8719	YBR288C	APM3
1.87862	YCL038C	ATG22
1.88756	YJR094W-A	RPL43B
1.91403	YDR136C	VPS61
1.91413	YML112W	CTK3
1.92161	YOR042W	CUE5
1.93771	YLL002W	RTT109
1.9457	YLR380W	CSR1
1.96078	YAL021C	CCR4
1.96078	YBR189W	RPS9B
1.96078	YBR283C	SSH1
1.96078	YCR008W	SAT4
1.96078	YDL117W	CYK3
1.96078	YDR075W	PPH3
1.96078	YDR127W	ARO1
1.96078	YDR297W	SUR2
1.96078	YDR320C	SWA2
1.96078	YDR323C	PEP7
1.96078	YDR334W	SWR1
1.96078	YER052C	HOM3
1.96078	YER110C	KAP123
1.96078	YGL020C	GET1
1.96078	YGL219C	MDM34
1.96078	YGR292W	MAL12
1.96078	YHR121W	LSM12
1.96078	YIL006W	YIA6
1.96078	YIL040W	APQ12
1.96078	YIL067C	---
1.96078	YIL073C	SPO22
1.96078	YIL077C	RCI37
1.96078	YIL113W	SDP1
1.96078	YIL128W	MET18
1.96078	YJL075C	APQ13
1.96078	YJL084C	ALY2
1.96078	YJL135W	---
1.96078	YJL208C	NUC1
1.96078	YJR122W	IBA57
1.96078	YKR035W-A	DID2
1.96078	YKR047W	---
1.96078	YLR135W	SLX4
1.96078	YLR337C	VRP1
1.96078	YML010W-A	---
1.96078	YMR065W	KAR5
1.96078	YMR068W	AVO2
1.96078	YNL099C	OCA1
1.96078	YNL153C	GIM3
1.96078	YNR025C	---
1.96078	YOL126C	MDH2
1.96078	YOR152C	ATG40
1.96078	YOR163W	DDP1
1.96078	YOR221C	MCT1
1.96078	YPR072W	NOT5

## Sheet: rap-res enhancers
norm colony size	ORF name	gene name
1.54306	YLR398C	SKI2
1.55148	YMR319C	FET4
1.56402	YOL104C	NDJ1
1.59689	YEL037C	RAD23
1.61555	YOR079C	ATX2
1.6286	YMR086W	SEG1
1.63609	YPL139C	UME1
1.65046	YDR169C	STB3
1.67035	YKR075C	---
1.67331	YLR221C	RSA3
1.68713	YOR209C	NPT1
1.69456	YPL246C	RBD2
1.71756	YNL293W	MSB3
1.85806	YLR219W	MSC3
1.92233	YOR200W	---
1.92874	YML017W	PSP2
1.93217	YPR151C	SUE1
1.95202	YPR009W	SUT2
1.95817	YOL036W	---
1.96078	YCL011C	GBP2
1.96078	YCL036W	GFD2
1.96078	YCR007C	---
1.96078	YDL136W	RPL35B
1.96078	YDL240W	LRG1
1.96078	YDR289C	RTT103
1.96078	YDR392W	SPT3
1.96078	YDR435C	PPM1
1.96078	YER048C	CAJ1
1.96078	YER118C	SHO1
1.96078	YFL021W	GAT1
1.96078	YGR112W	SHY1
1.96078	YGR129W	SYF2
1.96078	YGR157W	CHO2
1.96078	YHL016C	DUR3
1.96078	YIL095W	PRK1
1.96078	YKL034W	TUL1
1.96078	YKL062W	MSN4
1.96078	YKL085W	MDH1
1.96078	YKL174C	TPO5
1.96078	YKL178C	STE3
1.96078	YLR055C	SPT8
1.96078	YLR131C	ACE2
1.96078	YLR288C	MEC3
1.96078	YLR387C	REH1
1.96078	YLR410W	VIP1
1.96078	YMR037C	MSN2
1.96078	YMR038C	CCS1
1.96078	YMR073C	IRC21
1.96078	YMR083W	ADH3
1.96078	YNL135C	FPR1
1.96078	YOR134W	BAG7
1.96078	YOR136W	IDH2
1.96078	YOR142W	LSC1
1.96078	YOR187W	TUF1
1.96078	YOR199W	---
1.96078	YOR228C	MCP1
1.96078	YOR231W	MKK1
1.96078	YOR237W	HES1
1.96078	YPR029C	APL4
1.96078	YPR115W	RGC1
